# Supplementary material for: Transcriptomic Changes in Coral Holobionts Provide Insights into Physiological Challenges of Future Climate and Ocean Change
Source: PLoS One. 2015 Oct 28;10(10):e0139223. doi: 10.1371/journal.pone.0139223 (PMC4624983; doi:10.1371/journal.pone.0139223)
Supplement: S1 File — Gene enrichment analysis (P<0.05) of biological processes (BP) and molecular functions (MF) enriched under all 3 treatments (Pre Industrial, Representative Concentration pathway RCP4.5 and RCP8.5) as compared to Present Day conditions. (XLSX) [file pone.0139223.s004.xlsx]

## Sheet: sheet 1
S1 File
Biological processes (BP) and Molecular functions (MF) enriched under all 3 treatments (Pre Industrial, Representative Concentration pathway RCP4.5 and RCP8.5) as compared to Present Day conditions.
Pre Industrial vs Present Day Biological Processes
Annotation term	GO ID	Number of genes	Genes	Fold enrichement	Benjamini corrected P-value
photosynthetic electron transport chain	GO:0009767	50	B1X3H4, Q32RM3, A5A8K9, P28253, Q32RM5, Q116J3, O78427, P05333, P48103, A0T0T0, P49478, P12719, B0C1V6, P48079, Q2JRJ5, O78511, P51753, Q19VC2, A0T097, A0T0G9, A0T0W2, Q0ZIZ3, Q9MSC2, Q9MSC1, Q1XDD0, Q9TM69, Q7NH81, Q8WHZ6, Q9XQV1, Q7VDK8, Q6B917, Q9TM46, A6YGB8, Q9TM72, P24726, Q2JKT8, Q7HP56, P49471, Q7TTH6, B2Y1U6, P20093, A6YG77, B1XMC3, A5GQK3, Q4G395, P27201, A6MVT2	5.15579	6.52707e-18
photosynthesis	GO:0015979	96	Q32742, Q8M9X2, P51634, B1X3H4, P41344, Q19V68, Q32RM3, A5A8K9, P28253, P55738, Q32RM5, P54812, Q1XD93, A0T0T0, Q55087, Q4G3F5, B0C1V6, P48079, P09195, Q0P3K3, Q9MUV3, A0T097, Q42736, Q5ENN5, Q9FKW6, P26292, Q9TL31, Q7NH81, Q9TM69, Q8WHZ6, Q8WHC6, Q41406, A6YGB8, Q8GVE8, Q9TM72, P24726, Q7TTH6, B7K1G1, A6MW33, B2Y1U6, P20093, Q39516, Q4G395, P27201, Q116J3, O78427, Q85FY7, P05333, P48103, P25851,…	2.92302	1.65593e-17
photosynthetic electron transport in photosystem II	GO:0009772	41	B1X3H4, Q32RM3, A5A8K9, Q32RM5, P28253, Q116J3, O78427, A0T0T0, P49478, P12719, B0C1V6, P48079, Q2JRJ5, P51753, A0T0G9, A0T097, A0T0W2, Q9MSC2, Q1XDD0, Q9MSC1, Q9TM69, Q7NH81, Q9XQV1, Q6B917, Q9TM46, Q9TM72, A6YGB8, P24726, Q2JKT8, Q7HP56, Q7TTH6, B2Y1U6, A6YG77, B1XMC3, Q4G395, A5GQK3, P27201, A6MVT2	5.65643	3.3086e-16
microtubule-based movement	GO:0007018	70	Q08115, P11139, Q63170, P0C6F1, P23098, P11857, P18288, P20802, Q923J6, Q9WV04, Q63164, Q9LKI8, Q3ULF4, Q27802, Q9NYC9, Q28IX8, Q61771, P41351, Q91240, Q9D6F9, P41352, Q96JB1, P28287, O55165, Q960Z0, P38650, O15066, Q96L93, Q9JJ79, Q8WZE0, Q8TD57, Q9ZRB7, Q9UQ90, Q9P2E2, O44388, P23678, P37276, Q8BW94, P79955, Q9C0G6, Q9P225, Q3V0Q1, P09244, P46871, Q40832, O35231, P08537, Q8WXX0, P50261, O59837,…	3.18978	2.05101e-14
microtubule-based process	GO:0007017	90	Q08115, Q63170, P11139, P23880, P0C6F1, P41208, P23098, P11857, P18288, P20802, Q923J6, Q9WV04, Q63164, Q1JQ97, P25153, Q7ZV84, Q3ULF4, Q9LKI8, Q26454, Q27802, Q9NYC9, Q28IX8, Q66HA1, Q61771, P41351, Q91240, Q9D6F9, P41352, P18053, P12982, Q96JB1, P28287, O55165, P12370, Q960Z0, P38650, Q96L93, O15066, Q9JJ79, Q8WZE0, Q8TD57, Q5R5J6, P36241, Q9ZRB7, Q9UQ90, Q9P2E2, P23678, O44388, P37276, Q8BW94,…	2.31712	2.45931e-10
GMP biosynthetic process	GO:0006177	26	Q65UI1, Q8UIL2, Q0VNF0, B5ZYE9, Q2UFN0, A1VEV0, Q0UHC4, Q07152, Q3JDG3, Q12658, Q2S0V0, P24547, Q18CT8, A6H0T6, Q6CU71, Q9SA34, A3DCD4, B1ZNB4, C1A3W7, Q47DK8, C4XSN8, Q8RDR4, Q4P763, Q311X7, B5FAY1, Q9A7U9	5.65343	1.26536e-09
photosynthesis, light reaction	GO:0019684	52	B1X3H4, Q32RM3, Q32RM5, P55738, P28253, A5A8K9, A0T0T0, B0C1V6, P48079, A0T097, Q7NH81, Q9TM69, Q8WHZ6, Q9TM72, A6YGB8, P24726, Q7TTH6, P20093, B2Y1U6, Q4G395, P27201, O78427, Q116J3, P05333, P48103, P49478, P12719, Q2JRJ5, P51753, O78511, Q19VC2, A0T0G9, Q0ZIZ3, A0T0W2, Q9MSC2, Q1XDD0, Q9MSC1, Q9XQV1, Q7VDK8, Q6B917, Q9TM46, Q2JKT8, A2SFM9, Q7HP56, P49471, B1XMC3, A6YG77, A5GQK3, A6MVT2	3.03274	1.8332e-09
GMP metabolic process	GO:0046037	26	Q65UI1, Q8UIL2, Q0VNF0, B5ZYE9, Q2UFN0, A1VEV0, Q0UHC4, Q07152, Q3JDG3, Q12658, Q2S0V0, P24547, Q18CT8, A6H0T6, Q6CU71, Q9SA34, A3DCD4, B1ZNB4, C1A3W7, Q47DK8, C4XSN8, Q8RDR4, Q4P763, Q311X7, B5FAY1, Q9A7U9	5.4749	2.07517e-09
electron transport chain	GO:0022900	102	B1X3H4, P41344, P28253, P50671, A0T0T0, Q9ZPX5, Q4G3F5, P48079, O47491, Q9MUV3, O47496, O47495, A0T097, P26292, Q9TL31, Q28ED0, P26829, Q8WHZ6, Q8WHC6, Q7TTH6, P12700, Q36421, P51650, Q32RG4, P49478, P19543, O78511, Q94523, Q19VC2, Q9MSC2, Q3M8N0, Q9MSC1, P50668, P29451, Q9XQV3, Q9XQV1, Q9XQV2, A6YG68, Q7VDK8, Q9TM46, Q7HP56, P49471, Q32RX2, B1XMC3, A5GQK3, A6MVT2, Q8M9X2, Q19V68, Q32RM3, Q9ZZ52,…	1.92677	1.7721e-07
purine nucleoside monophosphate metabolic process	GO:0009126	39	Q65UI1, Q13UC4, Q8UIL2, Q74FJ9, Q0VNF0, B5ZYE9, Q64737, Q2UFN0, A1VEV0, P21264, Q0UHC4, Q07152, Q8FYW3, Q3JDG3, Q12658, Q2S0V0, P24547, Q18CT8, A6H0T6, Q6CU71, Q9SA34, A3DCD4, Q05927, C1A3W7, B1ZNB4, Q84NP7, Q47DK8, C4XSN8, Q8RDR4, Q4P763, Q0VC13, P33734, Q311X7, B5FAY1, Q9M8D3, Q9DBT5, P15567, Q9A7U9, P10759	3.17144	2.29126e-07
purine nucleoside monophosphate biosynthetic process	GO:0009127	38	Q65UI1, Q13UC4, Q8UIL2, Q74FJ9, Q0VNF0, B5ZYE9, Q64737, Q2UFN0, A1VEV0, P21264, Q0UHC4, Q07152, Q8FYW3, Q3JDG3, Q12658, Q2S0V0, P24547, Q18CT8, A6H0T6, Q6CU71, Q9SA34, A3DCD4, C1A3W7, B1ZNB4, Q84NP7, Q47DK8, C4XSN8, Q8RDR4, Q4P763, Q0VC13, P33734, Q311X7, B5FAY1, Q9M8D3, Q9DBT5, P15567, Q9A7U9, P10759	3.19399	2.89719e-07
purine ribonucleoside monophosphate metabolic process	GO:0009167	38	Q65UI1, Q13UC4, Q8UIL2, Q74FJ9, Q0VNF0, B5ZYE9, Q64737, Q2UFN0, A1VEV0, P21264, Q0UHC4, Q07152, Q8FYW3, Q3JDG3, Q12658, Q2S0V0, P24547, Q18CT8, A6H0T6, Q6CU71, Q9SA34, A3DCD4, Q05927, C1A3W7, B1ZNB4, Q84NP7, Q47DK8, C4XSN8, Q8RDR4, Q4P763, Q0VC13, Q311X7, B5FAY1, Q9M8D3, Q9DBT5, P15567, Q9A7U9, P10759	3.10273	6.03901e-07
purine ribonucleoside monophosphate biosynthetic process	GO:0009168	37	Q65UI1, Q13UC4, Q8UIL2, Q74FJ9, Q0VNF0, B5ZYE9, Q64737, Q2UFN0, A1VEV0, P21264, Q0UHC4, Q07152, Q8FYW3, Q3JDG3, Q12658, Q2S0V0, P24547, Q18CT8, A6H0T6, Q6CU71, Q9SA34, A3DCD4, C1A3W7, B1ZNB4, Q84NP7, Q47DK8, C4XSN8, Q8RDR4, Q4P763, Q0VC13, Q311X7, B5FAY1, Q9M8D3, Q9DBT5, P15567, Q9A7U9, P10759	3.12306	7.79859e-07
proteolysis	GO:0006508	213	Q20191, Q9GL24, Q9Z2U1, A1E295, Q8LPL5, Q7TMY8, P81425, Q9CZV8, Q7S8C4, Q10329, Q1XDF9, Q4U2R1, Q2JNP0, O14073, O04019, Q76LX8, P57756, P43156, P98068, Q499T7, Q6Q0N1, Q5RBP8, P43297, O78516, P79171, P98073, P98072, Q9Y818, Q9WVM6, P13277, P23377, P22817, Q26636, Q920M9, Q9UNA0, P91573, P98060, O24412, P27678, Q2UPZ7, P09648, P40307, Q9UKP5, O74323, Q5KAM7, Q6P6Z0, P34064, P34065, Q6I6G8, P07688,…	1.45524	6.90952e-06
response to herbicide	GO:0009635	19	A0T0W2, Q9MSC2, Q9MSC1, Q32RM3, A5A8K9, Q9TM69, Q7NH81, Q9XQV1, Q9TM72, A6YGB8, P12719, P24726, Q7HP56, Q7TTH6, P11832, B1XMC3, A0T0G9, P27201, A6MVT2	4.93616	7.9577e-06
ribonucleoside monophosphate metabolic process	GO:0009161	39	Q65UI1, Q13UC4, Q8UIL2, Q74FJ9, Q0VNF0, B5ZYE9, Q64737, Q2UFN0, A1VEV0, P21264, Q0UHC4, Q07152, Q8FYW3, Q3JDG3, Q12658, Q2S0V0, P24547, Q18CT8, A6H0T6, Q6CU71, Q9SA34, A3DCD4, Q05927, C1A3W7, B1ZNB4, O74841, Q84NP7, Q47DK8, C4XSN8, Q8RDR4, Q4P763, Q0VC13, Q311X7, B5FAY1, Q9M8D3, Q9DBT5, P15567, Q9A7U9, P10759	2.58336	4.06714e-05
protein-chromophore linkage	GO:0018298	27	O93740, Q96RW7, P55738, Q9U6Y4, Q85FY7, Q9U6Y5, P48103, P83690, P51874, Q4G3F5, P80484, P51753, O78511, Q19VC2, Q0ZIZ3, Q95P04, Q9XQV3, Q8WHZ6, Q9XQV2, Q6B917, Q0P3P8, Q9TM46, P49471, B2Y1U6, P20093, A6YG77, P77967	3.19598	6.94205e-05
nucleoside monophosphate metabolic process	GO:0009123	48	Q13UC4, Q65UI1, Q9P4T7, Q8UIL2, Q01062, Q74FJ9, Q0VNF0, Q63421, B5ZYE9, Q64737, Q2UFN0, A1VEV0, P11528, P21264, Q07152, Q0UHC4, O76511, Q8FYW3, Q12658, Q3JDG3, P16067, Q2S0V0, P51830, P24547, Q18CT8, A6H0T6, Q6CU71, Q9SA34, A3DCD4, Q05927, C1A3W7, B1ZNB4, O74841, Q84NP7, Q47DK8, Q07553, C4XSN8, Q8RDR4, Q4P763, Q0VC13, P33734, Q311X7, B5FAY1, Q9M8D3, Q9DBT5, Q9A7U9, P15567, P10759	2.24874	7.93102e-05
ribonucleoside monophosphate biosynthetic process	GO:0009156	37	Q65UI1, Q13UC4, Q8UIL2, Q74FJ9, Q0VNF0, B5ZYE9, Q64737, Q2UFN0, A1VEV0, P21264, Q0UHC4, Q07152, Q8FYW3, Q3JDG3, Q12658, Q2S0V0, P24547, Q18CT8, A6H0T6, Q6CU71, Q9SA34, A3DCD4, C1A3W7, B1ZNB4, Q84NP7, Q47DK8, C4XSN8, Q8RDR4, Q4P763, Q0VC13, Q311X7, B5FAY1, Q9M8D3, Q9DBT5, P15567, Q9A7U9, P10759	2.53481	0.000116044
glutamine metabolic process	GO:0006541	42	Q65UI1, Q8UIL2, Q91YI0, Q8EHS6, P15395, Q09794, O74638, Q0VNF0, Q8KG38, P70698, P51650, B5ZYE9, A4G3R1, Q2UFN0, A1VEV0, Q2M197, P49089, P07756, P22106, Q0UHC4, Q3JDG3, Q2S0V0, Q18CT8, P55037, A6H0T6, Q6CU71, A3DCD4, C1A3W7, B1ZNB4, P49091, Q47DK8, C4XSN8, Q8RDR4, Q4P763, P33734, Q311X7, B5FAY1, Q9M8D3, P28173, O24661, P05990, Q9A7U9	2.36008	0.000119013
nucleoside monophosphate biosynthetic process	GO:0009124	44	Q65UI1, Q13UC4, Q9P4T7, Q8UIL2, Q74FJ9, Q0VNF0, B5ZYE9, Q64737, Q2UFN0, A1VEV0, P11528, P21264, Q07152, Q0UHC4, O76511, Q8FYW3, Q3JDG3, Q12658, P16067, Q2S0V0, P51830, P24547, Q18CT8, A6H0T6, Q6CU71, Q9SA34, A3DCD4, C1A3W7, B1ZNB4, Q84NP7, Q47DK8, Q07553, C4XSN8, Q8RDR4, Q4P763, Q0VC13, P33734, Q311X7, B5FAY1, Q9M8D3, Q9DBT5, P15567, Q9A7U9, P10759	2.28622	0.000140805
cell cycle process	GO:0022402	97	O15315, Q96J94, Q09442, O88559, P49916, Q95044, Q8LPL5, Q96PY6, Q9DE46, Q8IZX4, Q1JQ97, P25153, P36602, P70032, Q26454, Q6DC61, Q9Z1M9, Q8BGZ4, Q28178, P18053, P12982, Q9C5Y4, P24862, Q2NKX8, Q63569, P23437, Q6KCD5, Q9Y236, Q19969, Q8BHK9, P54275, Q9DG98, Q03563, P40692, Q9V3G1, P20618, Q5XHZ9, Q96GD4, P48605, P42346, Q14980, Q8VIG3, Q7PLI2, P83877, O59790, O54747, P05434, Q02241, Q9SN90, P34556,…	1.66561	0.000193829
generation of precursor metabolites and energy	GO:0006091	227	P94939, P41344, B1X3H4, P55738, P91427, A0T0T0, Q0A845, P36683, P00830, Q4G3F5, Q9Z689, Q26250, P26292, P13255, Q8WHZ6, P49298, Q9C2U0, Q9QXF8, Q7TTH6, P00360, Q9W401, Q00825, A8MJV9, Q9X8R6, Q6FYD4, Q0IUB5, A9BUZ3, Q32RG4, A1WGR0, P49478, P07756, O78511, Q94523, P0AEZ7, Q3M8N0, Q9MSC2, Q9MSC1, P29451, C3PH30, P04764, Q06437, P16140, P49471, O59841, Q32RX2, B1XMC3, A6MVT2, Q7MAX5, Q32RM3, C1F2F2,…	1.32546	0.00139616
DNA duplex unwinding	GO:0032508	16	Q09811, P30181, Q9WUL0, Q561P5, P38132, Q9FL33, Q6GL41, O70157, Q61881, O77507, P43299, Q5ZKK7, P07799, Q4G005, Q06609, Q9Z321	3.90331	0.00175972
mitotic cell cycle	GO:0000278	71	P40307, P34064, P23880, P41208, Q95044, P38132, Q96PY6, Q8LPL5, P23572, Q9DE46, Q8L3Z8, P38129, P25153, O88761, P36602, Q9R1K9, Q9YHY6, P70032, Q26454, Q9Z1M9, Q8BGZ4, Q66HA1, O14126, Q10329, P18421, P18053, P12982, Q2NKX8, Q960Z0, P24862, Q9C5Y4, Q63569, P23437, Q6KCD5, Q9Z2Y1, Q00526, P36241, Q8BHK9, P62193, P37276, P43646, Q9DG98, P39951, Q9V3G1, P29469, Q561P5, Q60848, P20618, Q96GD4, P48605,…	1.7216	0.00180202
DNA geometric change	GO:0032392	16	Q09811, P30181, Q9WUL0, Q561P5, P38132, Q9FL33, Q6GL41, O70157, Q61881, O77507, P43299, Q5ZKK7, P07799, Q4G005, Q06609, Q9Z321	3.85628	0.00189161
cytolysis	GO:0019835	10	Q86FQ0, P00708, P11941, Q5RAD0, Q7SID7, P58912, P12804, Q9TUQ3, Q93109, Q17005	5.88366	0.00416406
DNA unwinding during replication	GO:0006268	14	Q09811, P30181, Q9WUL0, Q561P5, P38132, Q9FL33, Q6GL41, O70157, Q61881, O77507, P43299, P07799, Q06609, Q9Z321	4.05887	0.00408959
DNA topological change	GO:0006265	14	O24308, P30181, Q9WUL0, P30182, Q23670, O16140, Q9Y8G8, O70157, Q5ZKK7, P07799, Q4G005, O42130, Q9Z321, O42131	4.05887	0.00408959
response to toxin	GO:0009636	22	A0T0W2, Q9MSC2, Q9MSC1, Q18801, Q32RM3, A5A8K9, Q9TM69, Q7NH81, Q9XQV1, Q9TM72, A6YGB8, P12719, P24726, Q7HP56, Q7TTH6, P41739, P11832, Q9SY59, B1XMC3, A0T0G9, P27201, A6MVT2	2.73353	0.00682294
protein polymerization	GO:0051258	28	P09244, Q08115, P11139, Q40832, P11857, P18288, P20802, P08537, P50261, O59837, Q9LKI8, Q28IX8, P52273, Q91240, Q8WQ47, P41351, Q9D6F9, P41352, Q94572, P28287, P18700, P02553, Q8WZE0, Q9ZRB7, P30883, Q9UJT0, O44388	2.33385	0.00887676
cell cycle	GO:0007049	131	O15315, Q96J94, Q09442, O94449, O88559, P49916, Q95044, Q96PY6, Q8LPL5, Q9DE46, Q8IZX4, Q61881, Q96372, Q1JQ97, P25153, P36602, P70032, Q26454, Q6DC61, Q9Z1M9, Q8BGZ4, Q10329, Q1XDF9, Q28178, P18053, P12982, Q2NKX8, P24862, Q9C5Y4, Q63569, P23437, P54774, Q9FL33, Q6KCD5, Q9LZF6, Q9Y236, Q19969, Q8BHK9, Q94AH6, Q6FJZ9, P54275, Q9DG98, Q03563, P40692, Q9V3G1, P20618, Q5XHZ9, O78516, Q96GD4, P43299,…	1.40665	0.008814
cell cycle phase	GO:0022403	76	Q96J94, O15315, Q09442, P49916, P23880, P41208, Q95044, P38132, Q96PY6, Q8LPL5, P23572, P0C279, Q9DE46, Q8IZX4, Q8L3Z8, P38129, P25153, P36602, Q9R1K9, Q9YHY6, P70032, Q26454, Q6DC61, Q9Z1M9, Q8BGZ4, Q66HA1, Q9VGW6, P18053, P12982, Q2NKX8, Q9C5Y4, Q960Z0, P24862, P23437, Q6KCD5, Q9Z2Y1, Q9Y236, Q00526, Q19969, P36241, Q8BHK9, Q9JMB7, P37276, P43646, Q9DG98, P40692, P39951, Q9V3G1, P29469, Q60848,…	1.59198	0.00903111
protein metabolic process	GO:0019538	626	Q9GL24, O82733, P55738, Q2N9A7, Q9Z2U1, Q6F2Y7, P47033, P27639, P47032, P55833, Q60BD3, A8EXK1, O70311, P30919, Q5R8X7, Q4G3F5, Q6PBF0, P80484, P81425, Q11207, Q9VCA5, P70032, Q9Y4A5, Q62868, Q7S8C4, A8WIP6, Q10329, Q641W7, Q62862, Q4G3D5, P40231, Q68EH8, Q4U2R1, P30722, Q9P2E3, P54776, O04019, Q76LX8, Q9JJ79, Q755D9, P57756, P98068, Q9DG98, A4XPS6, Q499T7, Q6Q0N1, Q9SIQ7, A1K9L8, Q5RBP8, Q2SMM8,…	1.13462	0.0121567
M phase	GO:0000279	68	Q96J94, O15315, Q09442, P49916, P23880, P41208, Q95044, Q96PY6, Q8LPL5, P23572, P0C279, Q8IZX4, Q8L3Z8, P25153, Q9R1K9, Q9YHY6, P70032, Q26454, Q6DC61, Q9Z1M9, Q8BGZ4, Q9VGW6, P18053, P12982, Q2NKX8, Q960Z0, P24862, Q9C5Y4, P23437, Q6KCD5, Q9Z2Y1, Q9Y236, Q00526, Q19969, P36241, Q8BHK9, Q9JMB7, P37276, P43646, Q9DG98, P40692, P39951, Q9V3G1, Q60848, Q5XHZ9, Q96GD4, P48605, P07799, P43063, Q8K2H6,…	1.62134	0.0123094
ciliary or flagellar motility	GO:0001539	11	Q8BYM7, Q9P225, Q8TD57, Q8VHE6, Q8WXX0, Q7ZV84, Q96JB1, P05434, Q8TE73, Q5TD94, Q96DT5	4.23171	0.0217344
chlorophyll biosynthetic process	GO:0015995	17	Q32742, O80333, P51634, P45623, P54812, P15904, Q1XD93, P49469, P48101, Q55087, Q9TLX7, Q9RFD5, Q9TL08, Q9MUT3, Q38833, Q39516, B2J7M9	2.882	0.0255628
deoxyribonucleotide metabolic process	GO:0009262	18	P21672, Q6C141, Q9P4T7, P78549, P07742, P32518, P33799, Q5R9G0, P07201, P50651, O76511, Q9SJ20, P48592, P36602, P79733, P21524, Q9LSD0, Q5R919	2.70737	0.0329888
chlorophyll metabolic process	GO:0015994	17	Q32742, O80333, P51634, P45623, P54812, P15904, Q1XD93, P49469, P48101, Q55087, Q9TLX7, Q9RFD5, Q9TL08, Q9MUT3, Q38833, Q39516, B2J7M9	2.76484	0.038699
Pre Industrial vs Present Day Molecular Functions
electron transporter, transferring electrons within the cyclic electron transport pathway of photosynthesis activity	GO:0045156	43	B1X3H4, Q32RM3, A5A8K9, Q32RM5, P28253, O78427, Q116J3, A0T0T0, P49478, P12719, B0C1V6, P48079, Q2JRJ5, P51753, A0T0G9, A0T097, A0T0W2, Q9MSC2, Q9FKW6, Q1XDD0, Q9MSC1, Q9TM69, Q7NH81, Q9XQV1, Q7VDK8, Q6B917, Q9TM46, A6YGB8, Q9TM72, P24726, Q2JKT8, Q7HP56, Q7TTH6, B2Y1U6, A6YG77, B1XMC3, Q4G395, A5GQK3, P27201, A6MVT2	5.31263	5.77034e-16
microtubule motor activity	GO:0003777	43	P37276, Q8BW94, Q9C0G6, P79955, Q9P225, Q3V0Q1, Q63170, P46871, P0C6F1, O35231, Q709F0, P23098, Q923J6, Q9WV04, Q63164, Q1JQ97, Q8WXX0, Q9NYC9, Q27802, Q9SV36, Q61771, Q91XQ0, Q8VHE6, O02414, Q9SMH5, P33174, O55165, Q96JB1, Q960Z0, Q02241, P38650, Q9EQW7, O15066, Q96L93, Q8IVF4, Q9JJ79, Q8TD57, O88658, Q8TE73, Q9P2E2, Q96DT5, P23678	3.81845	9.38133e-11
pyrophosphatase activity	GO:0016462	348	Q4HVU7, O15315, P10081, P36579, P29691, Q2N9A7, Q99LE6, A1B023, P11139, Q6F2Y7, P27639, Q60BD3, A8EXK1, P00830, Q61881, Q96372, Q9ESV0, Q6Z2Z4, P06686, P06687, A7RR04, Q9Z689, Q9LKI8, Q7CQ01, B1GZ80, P43125, Q7S8C4, P41351, P41352, Q9DG67, Q1XDF9, Q96JB1, Q1XDF4, Q9FL33, P54774, Q72AW6, B1XI63, Q9LZF6, P54776, Q2JNP0, Q96L93, Q6YS30, O04019, Q9JJ79, Q8K1P7, Q9ZRB7, Q6P9R1, Q9P2E2, A8MJV9, Q6NZP1,…	1.44063	5.35521e-10
GMP synthase (glutamine-hydrolyzing) activity	GO:0003922	23	A6H0T6, Q65UI1, Q6CU71, Q8UIL2, A3DCD4, C1A3W7, B1ZNB4, Q09794, Q47DK8, Q0VNF0, C4XSN8, Q8RDR4, B5ZYE9, Q4P763, Q2UFN0, A1VEV0, Q311X7, Q0UHC4, B5FAY1, Q3JDG3, Q2S0V0, Q9A7U9, Q18CT8	6.63049	4.64495e-10
hydrolase activity, acting on acid anhydrides	GO:0016817	349	Q4HVU7, O15315, P10081, P36579, P29691, Q2N9A7, Q99LE6, A1B023, P11139, Q6F2Y7, P27639, Q60BD3, A8EXK1, P00830, Q61881, Q96372, Q9ESV0, Q6Z2Z4, P06686, P06687, A7RR04, Q9Z689, Q9LKI8, Q7CQ01, B1GZ80, P43125, Q7S8C4, P41351, P41352, Q9DG67, Q1XDF9, Q96JB1, Q1XDF4, Q9FL33, P54774, Q72AW6, B1XI63, Q9LZF6, P54776, Q2JNP0, Q96L93, Q6YS30, O04019, Q9JJ79, Q8K1P7, Q9ZRB7, Q6P9R1, Q9P2E2, A8MJV9, Q6NZP1,…	1.4367	4.32276e-10
hydrolase activity, acting on acid anhydrides, in phosphorus-containing anhydrides	GO:0016818	348	Q4HVU7, O15315, P10081, P36579, P29691, Q2N9A7, Q99LE6, A1B023, P11139, Q6F2Y7, P27639, Q60BD3, A8EXK1, P00830, Q61881, Q96372, Q9ESV0, Q6Z2Z4, P06686, P06687, A7RR04, Q9Z689, Q9LKI8, Q7CQ01, B1GZ80, P43125, Q7S8C4, P41351, P41352, Q9DG67, Q1XDF9, Q96JB1, Q1XDF4, Q9FL33, P54774, Q72AW6, B1XI63, Q9LZF6, P54776, Q2JNP0, Q96L93, Q6YS30, O04019, Q9JJ79, Q8K1P7, Q9ZRB7, Q6P9R1, Q9P2E2, A8MJV9, Q6NZP1,…	1.43585	3.99853e-10
nucleoside-triphosphatase activity	GO:0017111	339	Q4HVU7, O15315, P10081, P36579, P29691, Q2N9A7, Q99LE6, A1B023, P11139, Q6F2Y7, P27639, Q60BD3, A8EXK1, P00830, Q61881, Q96372, Q9ESV0, Q6Z2Z4, P06686, P06687, A7RR04, Q9Z689, Q9LKI8, Q7CQ01, B1GZ80, P43125, Q7S8C4, P41351, P41352, Q9DG67, Q1XDF9, Q96JB1, Q1XDF4, Q9FL33, P54774, Q72AW6, B1XI63, Q9LZF6, P54776, Q2JNP0, Q96L93, Q6YS30, O04019, Q9JJ79, Q8K1P7, Q9ZRB7, Q6P9R1, Q9P2E2, A8MJV9, Q6NZP1,…	1.44487	3.43595e-10
hydrolase activity	GO:0016787	643	Q8VBV3, Q4HVU7, Q32KJ8, O15315, Q9GL24, O82733, Q2N9A7, Q9Z2U1, Q6DJB9, Q6F2Y7, P27639, Q497V5, Q60BD3, A8EXK1, P30919, P00830, Q96372, P06686, Q9ESV0, P06687, P81425, P12785, Q7S8C4, Q9DG67, Q10329, Q6JQN1, Q86U10, P54774, Q6AW46, P00708, P54776, Q9D753, Q96L93, O04019, Q76LX8, Q9JJ79, Q8BJ48, Q7ZU42, Q9P2E2, A8MJV9, Q6NZP1, P11620, P98068, Q499T7, Q6Q0N1, P13860, O70133, O35231, P41745, Q26630,…	1.26261	1.29375e-09
nucleoside binding	GO:0001882	637	Q4HVU7, P94939, O15315, Q99170, P07742, Q6F2Y7, P91427, P27639, P00830, Q5R8X7, P27131, Q96372, Q6PCL9, P06686, Q9ESV0, P32874, P06687, Q9VCA5, P70032, Q62868, Q8QGX4, Q7S8C4, A8WIP6, Q9DG67, Q62862, Q4G3D5, P40231, Q68EH8, Q6JQN1, P54774, P30722, Q9P2E3, P54776, Q8NI60, Q96L93, Q8CFI7, O04019, Q9JJ79, Q7ZU42, Q9P2E2, A8MJV9, Q6NZP1, P53914, Q9VSA3, Q9DG98, Q9SIQ7, A1K9L8, O70133, Q23670, A1VEV0,…	1.23486	7.78252e-08
ATP binding	GO:0005524	593	Q4HVU7, P94939, O15315, Q99170, P07742, Q6F2Y7, P91427, P27639, P00830, Q5R8X7, P27131, Q96372, Q6PCL9, P06686, Q9ESV0, P32874, P06687, Q9VCA5, P70032, Q62868, Q8QGX4, Q7S8C4, A8WIP6, Q9DG67, Q62862, Q4G3D5, P40231, Q68EH8, P54774, P30722, Q9P2E3, P54776, Q8NI60, Q96L93, O04019, Q9JJ79, Q7ZU42, Q9P2E2, A8MJV9, Q6NZP1, P53914, Q9DG98, Q9SIQ7, A1K9L8, O70133, Q23670, A1VEV0, Q2SMM8, O35231, P07756,…	1.22871	9.11929e-07
ribonucleoside-diphosphate reductase activity	GO:0004748	16	P21672, P07742, Q9UW15, P33799, Q5R9G0, P07201, P50651, P48591, Q9SJ20, P48592, Q03604, P36602, P79733, P21524, Q9LSD0, Q5R919	6.63049	8.35482e-07
purine nucleoside binding	GO:0001883	623	Q4HVU7, P94939, O15315, Q99170, P07742, Q6F2Y7, P91427, P27639, P00830, Q5R8X7, P27131, Q96372, Q6PCL9, P06686, Q9ESV0, P32874, P06687, Q9VCA5, P70032, Q62868, Q8QGX4, Q7S8C4, A8WIP6, Q9DG67, Q62862, Q4G3D5, P40231, Q68EH8, Q6JQN1, P54774, P30722, Q9P2E3, P54776, Q8NI60, Q96L93, O04019, Q9JJ79, Q7ZU42, Q9P2E2, A8MJV9, Q6NZP1, P53914, Q9VSA3, Q9DG98, Q9SIQ7, A1K9L8, O70133, Q23670, A1VEV0, Q2SMM8,…	1.21936	8.24123e-07
adenyl ribonucleotide binding	GO:0032559	595	Q4HVU7, P94939, O15315, Q99170, P07742, Q6F2Y7, P91427, P27639, P00830, Q5R8X7, P27131, Q96372, Q6PCL9, P06686, Q9ESV0, P32874, P06687, Q9VCA5, P70032, Q62868, Q8QGX4, Q7S8C4, A8WIP6, Q9DG67, Q62862, Q4G3D5, P40231, Q68EH8, P54774, P30722, Q9P2E3, P54776, Q8NI60, Q96L93, O04019, Q9JJ79, Q7ZU42, Q9P2E2, A8MJV9, Q6NZP1, P53914, Q9DG98, Q9SIQ7, A1K9L8, O70133, Q23670, A1VEV0, Q2SMM8, O35231, P07756,…	1.22698	8.34315e-07
adenyl nucleotide binding	GO:0030554	620	Q4HVU7, P94939, O15315, Q99170, P07742, Q6F2Y7, P91427, P27639, P00830, Q5R8X7, P27131, Q96372, Q6PCL9, P06686, Q9ESV0, P32874, P06687, Q9VCA5, P70032, Q62868, Q8QGX4, Q7S8C4, A8WIP6, Q9DG67, Q62862, Q4G3D5, P40231, Q68EH8, Q6JQN1, P54774, P30722, Q9P2E3, P54776, Q8NI60, Q96L93, O04019, Q9JJ79, Q7ZU42, Q9P2E2, A8MJV9, Q6NZP1, P53914, Q9VSA3, Q9DG98, Q9SIQ7, A1K9L8, O70133, Q23670, A1VEV0, Q2SMM8,…	1.21865	8.53239e-07
carbon-nitrogen ligase activity, with glutamine as amido-N-donor	GO:0016884	33	Q65UI1, Q8UIL2, Q8EHS6, Q09794, Q0VNF0, B5ZYE9, Q2UFN0, A1VEV0, P49089, P22106, Q0UHC4, Q3JDG3, Q2S0V0, Q18CT8, A6H0T6, Q6CU71, A3DCD4, Q1D6Y8, C1A3W7, B1ZNB4, P49091, Q47DK8, C4XSN8, A5CRX5, Q8RDR4, Q4P763, Q311X7, B5FAY1, O24661, Q9M8D3, P58944, P05990, Q9A7U9	3.20204	1.08483e-06
endopeptidase activity	GO:0004175	113	P43233, Q20191, Q9GL24, Q9Z2U1, A1E295, P81425, P25776, P55115, Q69Z28, Q7S8C4, Q10329, Q5WLZ7, P30430, Q1XDF9, P18053, O70196, Q2JNP0, O14073, Q76LX8, Q90629, Q8TE57, Q95029, Q18673, P43156, P98068, Q499T7, P97321, P20618, Q3ALC4, O78516, P43297, P98073, P98072, Q805F2, Q9WVM6, P13277, O57382, P23377, P22817, P29145, Q26636, Q5K2P9, Q5K2P8, P04764, Q9UNA0, Q5K4E3, Q9LT77, P98060, Q8WXS8, P27678,…	1.71191	3.10044e-06
ribonucleotide binding	GO:0032553	689	Q4HVU7, P94939, O15315, O48920, Q2N9A7, Q99170, P07742, Q6F2Y7, P91427, P27639, Q60BD3, A8EXK1, P00830, Q5R8X7, P27131, Q96372, Q6PCL9, P06686, Q9ESV0, P32874, P06687, Q9VCA5, P70032, Q62868, Q8QGX4, Q7S8C4, A8WIP6, Q9DG67, Q62862, Q4G3D5, P40231, Q68EH8, P54774, P30722, Q9P2E3, P54776, Q8NI60, Q96L93, O04019, Q9JJ79, Q7ZU42, Q9P2E2, A8MJV9, Q6NZP1, P53914, P11620, Q9DG98, Q9SIQ7, A1K9L8, O70133,…	1.18404	6.96007e-06
purine ribonucleotide binding	GO:0032555	689	Q4HVU7, P94939, O15315, O48920, Q2N9A7, Q99170, P07742, Q6F2Y7, P91427, P27639, Q60BD3, A8EXK1, P00830, Q5R8X7, P27131, Q96372, Q6PCL9, P06686, Q9ESV0, P32874, P06687, Q9VCA5, P70032, Q62868, Q8QGX4, Q7S8C4, A8WIP6, Q9DG67, Q62862, Q4G3D5, P40231, Q68EH8, P54774, P30722, Q9P2E3, P54776, Q8NI60, Q96L93, O04019, Q9JJ79, Q7ZU42, Q9P2E2, A8MJV9, Q6NZP1, P53914, P11620, Q9DG98, Q9SIQ7, A1K9L8, O70133,…	1.18404	6.96007e-06
purine nucleotide binding	GO:0017076	714	Q4HVU7, P94939, O15315, O48920, Q2N9A7, Q99170, P07742, Q6F2Y7, P91427, P27639, Q60BD3, A8EXK1, P00830, Q5R8X7, P27131, Q96372, Q6PCL9, P06686, Q9ESV0, P32874, P06687, Q9VCA5, P70032, Q62868, Q8QGX4, Q7S8C4, A8WIP6, Q9DG67, Q62862, Q4G3D5, P40231, Q68EH8, Q6JQN1, P54774, P30722, Q9P2E3, P54776, Q8NI60, Q96L93, O04019, Q9JJ79, Q7ZU42, Q9P2E2, A8MJV9, Q6NZP1, P53914, P11620, Q9VSA3, Q9DG98, Q9SIQ7,…	1.17863	7.48791e-06
motor activity	GO:0003774	51	Q63170, P0C6F1, P23098, Q9WV04, Q923J6, Q63164, Q1JQ97, Q63357, Q9NYC9, Q27802, Q61771, O55165, Q96JB1, Q960Z0, P38650, O15066, Q96L93, Q9JJ79, Q8TD57, Q9P2E2, P23678, Q8BW94, P37276, Q9C0G6, P79955, Q9P225, Q3V0Q1, Q16959, P46871, Q29P71, Q5RBA4, O35231, Q05096, Q26630, Q709F0, Q8WXX0, Q9SV36, Q9HD67, Q91XQ0, Q8VHE6, O02414, Q9SMH5, P97479, P33174, Q02241, Q9EQW7, Q8IVF4, O88658, Q8TE73, Q96DT5	2.20057	2.236e-05
oxidoreductase activity, acting on CH or CH2 groups, disulfide as acceptor	GO:0016728	16	P21672, P07742, Q9UW15, P33799, Q5R9G0, P07201, P50651, P48591, Q9SJ20, P48592, Q03604, P36602, P79733, P21524, Q9LSD0, Q5R919	4.89636	3.88488e-05
nucleotide binding	GO:0000166	777	Q61493, O15315, O48920, P27639, P91427, A1RYE4, A8EXK1, Q5R8X7, Q96372, Q9ESV0, Q6PCL9, Q8QGX4, Q62868, Q7S8C4, A8WIP6, Q9DG67, Q62862, Q4G3D5, Q68EH8, P40231, Q6JQN1, P30722, Q8NI60, Q96L93, O04019, Q9JJ79, Q7ZU42, A8MJV9, Q6NZP1, P11620, Q9VSA3, Q9DG98, O35231, A1VEV0, Q2SMM8, P41745, Q10656, Q53NI2, Q8W4P1, P0C7M7, Q9HDF6, O67174, O83026, P41753, Q8R943, Q9EQW7, Q8IVF4, P05197, A0KCS0, O22899,…	1.15375	4.18394e-05
magnesium chelatase activity	GO:0016851	11	Q32742, P48101, P51634, Q9TLX7, Q9TL08, Q9RFD5, P54812, Q9MUT3, Q39516, Q1XD93, P49469	6.83769	0.000137984
ligase activity, forming nitrogen-metal bonds	GO:0051002	11	Q32742, P48101, P51634, Q9TLX7, Q9TL08, Q9RFD5, P54812, Q9MUT3, Q39516, Q1XD93, P49469	6.83769	0.000137984
ligase activity, forming nitrogen-metal bonds, forming coordination complexes	GO:0051003	11	Q32742, P48101, P51634, Q9TLX7, Q9TL08, Q9RFD5, P54812, Q9MUT3, Q39516, Q1XD93, P49469	6.83769	0.000137984
peptidase activity, acting on L-amino acid peptides	GO:0070011	145	P43233, Q20191, Q5U2U0, Q9GL24, Q9Z2U1, A1E295, P81425, P25776, P55115, Q69Z28, Q7S8C4, Q10329, Q5WLZ7, P30430, Q1XDF9, P18053, O70196, Q2JNP0, O14073, Q76LX8, Q90629, Q8TE57, Q95029, Q18673, P43156, P98068, Q499T7, Q6Q0N1, P97321, P20618, Q3ALC4, Q5RFE4, P43297, O78516, P79171, P98073, P98072, Q805F2, Q9WVM6, P13277, Q32PW3, Q6C3E5, O57382, P22817, P23377, P29145, Q26636, Q5K2P9, P04764, Q5K2P8,…	1.47081	0.000185862
peptidase activity	GO:0008233	150	P43233, Q20191, Q5U2U0, Q9GL24, Q9Z2U1, A1E295, P81425, P25776, P55115, Q7CQ01, Q69Z28, Q7S8C4, Q10329, Q5WLZ7, Q1XDF9, P30430, P18053, O70196, Q2JNP0, O14073, Q76LX8, Q90629, Q8TE57, Q95029, Q18673, P43156, P98068, Q499T7, Q6Q0N1, P97321, P20618, Q3ALC4, Q5RFE4, P43297, O78516, P79171, P98073, P98072, Q805F2, Q9WVM6, P13277, Q32PW3, Q6C3E5, O57382, P22817, P23377, P29145, Q26636, Q5K2P9, P04764,…	1.45405	0.000220929
chlorophyll binding	GO:0016168	20	Q0ZIZ3, P55738, Q9XQV3, Q8WHZ6, Q85FY7, Q9XQV2, P48103, Q6B917, Q0P3P8, Q9TM46, P51874, P49471, Q4G3F5, P80484, B2Y1U6, P51753, O78511, P20093, A6YG77, Q19VC2	3.40025	0.000309882
calcium ion binding	GO:0005509	131	A1A5B4, P09933, Q32KJ8, O75096, Q9R172, Q91ZX7, Q8BGT9, Q38858, A1A5Y0, O00602, P29995, Q9Z0T6, Q9IAT6, P10079, Q9NHE5, P43757, Q39254, Q9EQ60, Q9Z2M4, P43125, Q61483, Q2KIB0, Q8K1E3, Q28178, Q63722, P00708, P70549, Q04833, Q76LX8, Q90629, Q90Y57, Q7MDD4, P37889, Q75UR0, Q05431, Q69SV0, Q96RW7, P18168, Q9SIQ7, Q14643, Q5U2N3, P13667, P00689, Q4LDE5, P49013, Q9XES1, P22304, B3DLU1, Q9WVM6, P07207,…	1.48732	0.000321585
ATPase activity	GO:0016887	179	Q4HVU7, Q38953, Q5U2U0, P10081, O15315, Q99LE6, O94449, P54812, Q63170, Q12830, P27639, Q9SQV1, Q9NRK6, P00830, Q63164, Q9HBG4, Q9ESV0, Q4G005, P06686, Q6Z2Z4, P06687, Q9Z689, Q8IY21, P46472, Q9NYC9, P43125, Q7S8C4, O42643, Q3YK19, Q96JB1, Q91V37, Q9FL33, Q91ZW3, Q9LZF6, Q9MAK9, O04019, Q6YS30, Q9JJ79, Q9NU22, Q8K1P7, Q6P9R1, A8MJV9, A3LST5, Q6PFE3, P54275, Q9C0G6, Q8W4R3, Q9P225, P35601, Q8HXQ5,…	1.38976	0.000351283
transferase activity, transferring acyl groups, acyl groups converted into alkyl on transfer	GO:0046912	24	Q9TEM3, C5D2K6, Q4QDX3, P16638, Q16P20, A4HXU4, P53596, P08679, Q28DK1, Q9P7W3, Q10306, O93988, P54873, Q91V92, P49298, Q0A845, Q2TCH3, A9BRF0, Q88QX8, Q9W401, Q8X097, Q6ZL94, P59663, Q87Z72	2.9288	0.00035567
catalytic activity	GO:0003824	1412	Q61493, O15315, Q91YI0, Q8KG38, P91427, P27639, A1RYE4, A8EXK1, P30919, Q5R8X7, Q96372, Q6PCL9, Q9ESV0, Q7ZW24, Q11207, Q9Y4A5, P12785, Q62868, Q8QGX4, Q7S8C4, A8WIP6, Q9DG67, Q641W7, Q8NBS9, Q62862, P40231, Q68EH8, Q6JQN1, P00708, Q9D753, Q8NI60, Q96L93, Q8CFI7, O04019, Q04833, Q9JJ79, Q7ZU42, P73951, A8MJV9, Q6NZP1, Q9L6R7, P11620, Q9VSA3, O88986, P98068, Q9DG98, Q0VCA7, A1RE07, Q6Q0N1, P13860,…	1.06725	0.00098708
structural molecule activity	GO:0005198	147	P49215, A7AMD1, Q95WA0, P59231, Q7RBT0, Q08115, P11139, Q6ZU64, A5BUU4, Q9FJX2, P55833, A1A5Y0, P11857, O60128, P05736, Q6PBF0, P49693, Q9VCA8, Q9LKI8, P49398, Q9Z2M4, P41351, O42706, P41352, Q28178, Q9P4W9, Q8VYF1, O82528, O15230, Q9ZRB7, Q755D9, O44388, O22608, P23403, Q0VC21, Q9V3G1, P48152, O57561, P35686, Q9FDZ9, P08537, P25457, P50261, O59837, Q14980, O35142, Q4PSL7, P51339, O43992, Q09533,…	1.41395	0.000970121
oxidoreductase activity, acting on CH or CH2 groups	GO:0016725	17	P21672, P22985, P07742, Q9UW15, P33799, Q5R9G0, P07201, P50651, P48591, Q9SJ20, Q03604, P48592, P36602, P79733, P21524, Q9LSD0, Q5R919	3.25149	0.00260635
helicase activity	GO:0004386	80	Q38953, O22899, P10081, P41208, P38132, P27639, Q5VQL1, Q92620, Q9SQV1, Q61881, Q5ZKK7, Q53RK8, Q6Z2Z4, Q4G005, Q9ESV0, Q84UQ1, Q8IY21, Q80VY9, Q26454, O42643, Q9VGW6, Q9DG67, Q3YK19, B7ZTW1, Q9VUV9, Q4P112, Q9C0X6, Q2NKX8, Q3MHU3, Q91ZW3, Q99MJ9, Q6FU78, Q6YS30, Q8BHK9, P20095, Q8K1P7, Q6P9R1, Q6CXT4, Q767K6, Q5R874, A3LST5, Q6NZP1, Q9FF61, B2RR83, Q6PFE3, Q8W4R3, Q8IY37, O70133, P47047, Q75BL8,…	1.54197	0.00606658
metalloendopeptidase activity	GO:0004222	38	Q8JZQ2, Q20191, Q18673, P98068, Q9UKP5, Q920A7, Q9H324, O78516, Q9WVS2, Q9ESP7, P28826, O76840, B7T1V0, P55115, Q3ULF4, Q9WVM6, B2XTF7, Q9WUQ1, Q10ZF7, Q69Z28, Q9Y4W6, O57382, P22817, P35559, Q1XDF9, Q8W585, Q03346, Q1PDW5, Q2JNP0, Q3SZ71, Q9LJL3, Q9UNA0, Q76LX8, Q9UQ90, Q8VY06, Q8TE57, P98060, Q8WXS8	1.95317	0.00599757
metallopeptidase activity	GO:0008237	61	Q20191, Q2UPZ7, Q9UKP5, P95928, O35593, Q9WVS2, P69527, P28826, O76840, B7T1V0, P55115, Q3ULF4, Q10ZF7, Q69Z28, Q9Y4W6, Q5RFP3, Q9NZ08, Q1XDF9, Q8W585, Q03346, Q1PDW5, Q2JNP0, Q76LX8, Q641K1, Q9UQ90, Q8TE57, Q8JZQ2, Q18673, P98068, A6QPT7, Q5RBT2, Q6Q0N1, Q3SZH7, Q920A7, Q0P4M4, Q9H324, O78516, P79171, Q9ESP7, Q6DD21, P04825, Q9WVM6, Q9JHW1, Q9WUQ1, B2XTF7, Q6C3E5, Q32PW3, O57382, P22817, A0JMR6,…	1.6287	0.00947352
DNA topoisomerase activity	GO:0003916	12	O24308, O70157, Q9Y8G8, P30181, P07799, Q9WUL0, P30182, O42130, Q23670, Q9Z321, O42131, O16140	3.72965	0.011739
3-oxoacyl-[acyl-carrier-protein] synthase activity	GO:0004315	9	P12785, P0A953, P12276, Q9C9P4, Q0VCA7, P19096, B0JXE2, Q71SP7, P73951	4.97286	0.0122872
electron carrier activity	GO:0009055	111	P22985, Q5ZHT1, B1X3H4, P41344, P28253, P50671, A0T0T0, Q9ZPX5, Q4G3F5, P48079, Q9MUV3, O47496, A0T097, P26292, Q9TL31, P26829, Q28ED0, Q8WHC6, P58558, Q6JQN1, P21375, Q7TTH6, P12700, Q8RXN5, Q9VSA3, Q36421, Q6NSN2, Q32RG4, P49478, Q709F0, Q8LPJ4, P19543, P11832, P32176, Q94523, Q9MSC2, Q3M8N0, Q9MSC1, P50668, Q9XQV3, Q9XQV1, Q9XQV2, A6YG68, Q7VDK8, Q61941, Q9TM46, Q7HP56, Q9VW97, Q32RX2, B1XMC3,…	1.39832	0.0125418
lysozyme activity	GO:0003796	5	P00708, P11941, Q7SID7, Q17005, Q9BZP6	12.4322	0.0128211
ATP citrate synthase activity	GO:0003878	8	P16638, P53596, Q9P7W3, O93988, Q8X097, Q91V92, Q6ZL94, Q2TCH3	5.13328	0.0238484
oxidoreductase activity, acting on the CH-CH group of donors, NAD or NADP as acceptor	GO:0016628	15	O80333, P12785, Q9Z2M4, P12276, Q8WMV1, P15904, O88455, Q944B6, O13755, Q09195, O08984, P21375, Q9Z2Z8, P19096, Q71SP7	2.84164	0.0251562
ligase activity, forming carbon-nitrogen bonds	GO:0016879	83	A0AUS0, Q65UI1, Q19360, P36407, P93028, O74638, Q09794, P70698, B5ZYE9, Q6I6G8, Q95044, Q64737, O49484, Q922B6, Q0UHC4, Q7TMY8, Q2S0V0, P32874, P11029, P25153, Q1MEZ8, A6H0T6, Q6CU71, Q00955, Q9JJZ4, B4Q2J2, Q1D6Y8, A3DCD4, C1A3W7, B1ZNB4, P49091, Q641W7, C4XSN8, Q8UCE7, Q4P763, Q4U2R1, Q8CJB9, Q42541, Q311X7, Q9V6U8, Q9UBS8, P58944, Q9W3K5, Q9VZF4, P97868, O70260, Q3SZH6, A6NNM8, Q8UIL2, Q23SI8,…	1.44697	0.0249148
DNA topoisomerase (ATP-hydrolyzing) activity	GO:0003918	10	O24308, Q9Y8G8, P30181, P07799, Q9WUL0, P30182, O42130, Q23670, O42131, O16140	3.82528	0.0316584
UDP-glucose 6-dehydrogenase activity	GO:0003979	5	Q5F3T9, Q9FM01, Q19905, Q9LIA8, Q96558	9.94573	0.0310589
[acyl-carrier-protein] S-acetyltransferase activity	GO:0004313	4	P12785, P12276, P19096, Q71SP7	15.9132	0.0340228
enoyl-[acyl-carrier-protein] reductase (NADPH, B-specific) activity	GO:0004319	4	P12785, P12276, P19096, Q71SP7	15.9132	0.0340228
oleoyl-[acyl-carrier-protein] hydrolase activity	GO:0004320	4	P12785, P12276, P19096, Q71SP7	15.9132	0.0340228
3-hydroxypalmitoyl-[acyl-carrier-protein] dehydratase activity	GO:0004317	4	P12785, P12276, P19096, Q71SP7	15.9132	0.0340228
acyl-[acyl-carrier-protein] hydrolase activity	GO:0016297	4	P12785, P12276, P19096, Q71SP7	15.9132	0.0340228
fatty-acid synthase activity	GO:0004312	10	P12785, P0A953, P12276, Q9C9P4, Q0VCA7, P57432, P19096, B0JXE2, Q71SP7, P73951	3.75311	0.0339874
hydrolase activity, acting on ether bonds	GO:0016801	16	B3QJT3, Q6C3E5, A1WXM7, Q8EXV1, Q0C427, Q64MT2, Q2G6T1, Q3SZH7, Q8A407, P32112, Q92TC1, Q01781, P28183, A6UEJ1, Q5NR48, P30349	2.58751	0.0365744
3-oxoacyl-[acyl-carrier-protein] reductase activity	GO:0004316	5	P12785, P12276, P57432, P19096, Q71SP7	9.04157	0.0426362
electron transporter, transferring electrons within cytochrome b6/f complex of photosystem II activity	GO:0045158	9	P26292, Q85G16, A5GRU8, Q9TL31, B7K1G1, Q8WHC6, Q7VDK8, Q9MUV3, Q32RG4	3.97829	0.0432846
phosphoglycerate kinase activity	GO:0004618	13	Q6RI85, P38667, P51903, O00940, Q898R3, O02609, C4L5H7, P09411, P91427, Q7SIB7, P16617, Q01604, P09041	2.87321	0.0468787
RCP4.5 vs Present Day Biological Processes
Annotation term	GO ID	Number of genes	Genes	Fold enrichement	Benjamini corrected P-value
translation	GO:0006412	346	O01692, P49688, P29691, Q09996, P62755, P24050, Q6MDY1, P27952, P09895, Q9FLF0, Q1LTX2, O60128, A5KE24, Q9VPH7, P62268, P32614, P54780, P05736, Q6PBF0, P49693, O59953, P05735, A7RR04, Q98SC7, Q6NUH0, P36584, P49398, A5V604, Q5KN36, Q42064, P00359, O42706, Q90835, Q06559, Q9M5M7, O76756, Q9UT56, P55828, Q1HPK6, Q5CPC9, Q876B2, Q8LEM8, O22431, A4WH02, Q9BHU1, Q7T3M9, Q8MLY8, P62251, O22584, P34040,…	1.83961	4.84303e-26
microtubule-based movement	GO:0007018	69	P33629, P11139, Q63170, P0C6F1, P41383, Q08114, A6NHL2, P23098, P18288, Q9P2D7, Q923J6, Q9WV04, Q63164, P78716, P08070, Q9US60, Q9LKI8, Q27802, Q9NYC9, Q28IX8, P41351, Q91240, P41352, Q9D6F9, Q69Z23, Q96JB1, P28287, P41937, Q960Z0, Q6ZR08, P38650, Q9JJ79, Q8TD57, Q9ZRB7, O44388, P37276, Q8BW94, Q9C0G6, Q9P225, Q3V0Q1, Q6NWW5, P46874, Q9QXL2, Q2VIQ3, Q25008, Q9QXL1, P08537, Q8WXX0, P50262, Q8WQ47,…	3.38722	3.82664e-15
microtubule-based process	GO:0007017	95	O35923, P33626, P33629, P29295, Q8NFJ9, Q63170, P11139, P41383, P23880, P0C6F1, Q08114, Q24297, A6NHL2, P23098, P46223, P18288, Q9P2D7, Q923J6, Q9WV04, Q63164, P78716, P08070, P25153, Q9US60, Q9LKI8, Q27802, Q9NYC9, Q28IX8, P60010, P41351, Q91240, Q9D6F9, P41352, P29327, Q69Z23, Q96JB1, P28287, P41937, Q960Z0, Q6ZR08, O16797, P38650, P50882, P41166, Q9JJ79, Q8TD57, Q9ZRB7, O44388, P37276, Q8BW94,…	2.61254	4.07362e-14
acetyl-CoA metabolic process	GO:0006084	79	Q3BWU8, P53596, Q8ZPL7, P28299, Q92PB6, Q9YHT1, Q0QF17, O13755, P0A5H3, Q0A845, P36683, Q9RTN7, Q920L2, A0PVV1, B3PHI3, Q6ZL94, Q09545, O17214, A1K5Q9, P41562, P51066, Q28ED0, Q9USP8, P28240, P49297, Q8NJ72, Q63270, Q9I3F5, B0BM36, P14165, P68209, P11179, Q90875, Q94A28, Q9QXG4, Q01205, Q10663, Q9A6I5, A9BVK0, Q8RQN6, Q9SIB9, P0AFG8, O13285, Q47AN8, A4H9H8, Q7ZVF3, Q56063, B1W3N4, Q9HFN2, P42449,…	2.58932	3.89093e-11
tricarboxylic acid cycle	GO:0006099	76	Q3BWU8, P53596, Q8ZPL7, P28299, Q92PB6, Q9YHT1, Q0QF17, O13755, P0A5H3, Q0A845, P36683, Q9RTN7, Q920L2, A0PVV1, B3PHI3, Q6ZL94, Q09545, O17214, A1K5Q9, P41562, P51066, Q28ED0, Q9USP8, P28240, P49297, Q8NJ72, Q63270, Q9I3F5, B0BM36, P14165, P68209, P11179, Q90875, Q94A28, Q01205, Q10663, Q9A6I5, A9BVK0, Q8RQN6, Q9SIB9, O13285, Q47AN8, A4H9H8, Q7ZVF3, Q56063, B1W3N4, Q9HFN2, P42449, O13966, Q01059,…	2.62586	4.78338e-11
acetyl-CoA catabolic process	GO:0046356	76	Q3BWU8, P53596, Q8ZPL7, P28299, Q92PB6, Q9YHT1, Q0QF17, O13755, P0A5H3, Q0A845, P36683, Q9RTN7, Q920L2, A0PVV1, B3PHI3, Q6ZL94, Q09545, O17214, A1K5Q9, P41562, P51066, Q28ED0, Q9USP8, P28240, P49297, Q8NJ72, Q63270, Q9I3F5, B0BM36, P14165, P68209, P11179, Q90875, Q94A28, Q01205, Q10663, Q9A6I5, A9BVK0, Q8RQN6, Q9SIB9, O13285, Q47AN8, A4H9H8, Q7ZVF3, Q56063, B1W3N4, Q9HFN2, P42449, O13966, Q01059,…	2.62586	4.78338e-11
coenzyme catabolic process	GO:0009109	76	Q3BWU8, P53596, Q8ZPL7, P28299, Q92PB6, Q9YHT1, Q0QF17, O13755, P0A5H3, Q0A845, P36683, Q9RTN7, Q920L2, A0PVV1, B3PHI3, Q6ZL94, Q09545, O17214, A1K5Q9, P41562, P51066, Q28ED0, Q9USP8, P28240, P49297, Q8NJ72, Q63270, Q9I3F5, B0BM36, P14165, P68209, P11179, Q90875, Q94A28, Q01205, Q10663, Q9A6I5, A9BVK0, Q8RQN6, Q9SIB9, O13285, Q47AN8, A4H9H8, Q7ZVF3, Q56063, B1W3N4, Q9HFN2, P42449, O13966, Q01059,…	2.5646	1.32981e-10
cofactor catabolic process	GO:0051187	76	Q3BWU8, P53596, Q8ZPL7, P28299, Q92PB6, Q9YHT1, Q0QF17, O13755, P0A5H3, Q0A845, P36683, Q9RTN7, Q920L2, A0PVV1, B3PHI3, Q6ZL94, Q09545, O17214, A1K5Q9, P41562, P51066, Q28ED0, Q9USP8, P28240, P49297, Q8NJ72, Q63270, Q9I3F5, B0BM36, P14165, P68209, P11179, Q90875, Q94A28, Q01205, Q10663, Q9A6I5, A9BVK0, Q8RQN6, Q9SIB9, O13285, Q47AN8, A4H9H8, Q7ZVF3, Q56063, B1W3N4, Q9HFN2, P42449, O13966, Q01059,…	2.51378	3.11556e-10
cellular protein metabolic process	GO:0044267	616	O01692, O82734, Q07830, Q6MDY1, P27952, Q9FLF0, Q10057, Q5N1J4, Q1LTX2, P30919, Q5R8X7, P54780, Q9Z1T6, Q6PBF0, Q11208, Q9Y4A5, Q5KN36, A8WIP6, Q90835, Q62862, Q08834, P55828, Q1HPK6, Q4U2R1, Q876B2, O22431, Q9BHU1, Q7T3M9, Q6NS57, Q6ZQ88, Q9Z1S0, O22584, P34040, Q9NE83, Q5KN60, Q9VXX8, Q5U2N4, P41745, P41116, P28189, O81363, Q6ZQ93, Q7SXM0, O54949, Q3UGM2, O81361, P41887, P40213, Q3TAE8, Q07051,…	1.28704	3.32945e-10
aerobic respiration	GO:0009060	79	Q3BWU8, P53596, Q8ZPL7, P50671, P28299, Q92PB6, Q9YHT1, P0AFE8, Q0QF17, O13755, P0A5H3, Q0A845, P36683, Q9RTN7, Q920L2, A0PVV1, B3PHI3, Q6ZL94, Q09545, O17214, A1K5Q9, P41562, P51066, Q28ED0, Q9USP8, P28240, P49297, Q8NJ72, Q63270, Q9I3F5, B0BM36, P14165, P68209, P11179, Q90875, Q94A28, P12700, Q01205, Q10663, Q9A6I5, A9BVK0, Q8RQN6, Q9SIB9, O13285, Q47AN8, A4H9H8, Q7ZVF3, Q56063, B1W3N4, Q9HFN2,…	2.27338	1.25674e-08
cellular macromolecule biosynthetic process	GO:0034645	546	O01692, Q61493, O54772, Q9R172, Q13472, Q07830, Q6MDY1, P27952, P06786, Q9FLF0, Q6D0F8, Q1LTX2, P54780, Q5ZL98, Q6PBF0, Q9Y4A5, Q5KN36, Q9EPU0, Q90835, P37421, Q08834, P55828, Q24119, Q1HPK6, P52432, Q876B2, O22431, Q9BHU1, Q7T3M9, Q9DHU2, Q6ZQ88, Q8NB50, O22584, Q9L6R7, P34040, Q6AYK9, Q9NE83, Q5KN60, Q9VXX8, P41745, P41116, P28189, O81363, Q90941, P79926, O54949, Q8ZRM8, O81361, P07207, P40213,…	1.27952	3.02116e-08
gene expression	GO:0010467	582	O01692, O54772, Q9R172, Q6DJB9, Q6MDY1, P27952, Q9FLF0, Q6D0F8, Q1LTX2, P30919, P54780, Q5ZL98, Q6PBF0, Q9Y4A5, Q5KN36, Q3SZG9, A2A4P0, Q90835, P55828, Q24119, Q1HPK6, P52432, Q9SUM2, Q876B2, O22431, Q9BHU1, Q7T3M9, Q9JJ79, P57756, Q5RAZ4, Q9EPU4, Q6ZQ88, Q8NB50, O22584, P34040, P26686, Q6AYK9, Q9NE83, Q5KN60, Q9VXX8, P41745, P41116, P28189, O81363, Q90941, P79926, O54949, O81361, P07207, Q4WT34,…	1.26484	3.11203e-08
macromolecule biosynthetic process	GO:0009059	547	O01692, Q61493, O54772, Q9R172, Q13472, Q07830, Q6MDY1, P27952, P06786, Q9FLF0, Q6D0F8, Q1LTX2, P54780, Q5ZL98, Q6PBF0, Q9Y4A5, Q5KN36, Q9EPU0, Q90835, P37421, Q08834, P55828, Q24119, Q1HPK6, P52432, Q876B2, O22431, Q9BHU1, Q7T3M9, Q9DHU2, Q6ZQ88, Q8NB50, O22584, Q9L6R7, P34040, Q6AYK9, Q9NE83, Q5KN60, Q9VXX8, P41745, P41116, P28189, O81363, Q90941, P79926, O54949, Q8ZRM8, O81361, P07207, P40213,…	1.2758	3.89567e-08
protein metabolic process	GO:0019538	692	O01692, P81428, O82734, Q07830, Q6MDY1, P27952, Q9FLF0, Q10057, Q5N1J4, Q1LTX2, P30919, Q5R8X7, P54780, Q9Z1T6, Q6PBF0, Q11208, Q9Y4A5, Q5KN36, O54975, A8WIP6, Q90835, Q62862, Q08834, P55828, Q1HPK6, A7SXZ6, Q4U2R1, Q876B2, O22431, Q9BHU1, Q7T3M9, Q6NS57, Q9JJ79, P57756, Q6ZQ88, Q9Z1S0, O22584, P34040, Q499T7, Q9NE83, Q5KN60, Q9VXX8, Q5U2N4, P41745, P41116, P28189, O81363, Q6ZQ93, Q7SXM0, A5HII1,…	1.22751	3.93115e-08
glyoxylate metabolic process	GO:0046487	28	C5D2K6, P28299, Q8RQN6, Q9SIB9, P0A5H3, P0AFG8, Q0A845, O13285, P42449, Q9HFN2, P51066, P41562, Q9Z2K8, P28240, P49297, P0A9G6, Q8NJ72, Q40345, Q42669, Q94A28, Q8J232, Q10663, P49608, Q9K9H0, P50216	4.24853	1.0203e-07
glyoxylate cycle	GO:0006097	27	C5D2K6, P41562, P51066, Q9Z2K8, P28240, P28299, Q8RQN6, P0A9G6, P49297, Q8NJ72, Q40345, Q9SIB9, P0A5H3, Q0A845, O13285, Q42669, Q8J232, Q94A28, Q9HFN2, P42449, Q10663, P49608, Q9K9H0, P50216	4.37196	1.07541e-07
cellular aldehyde metabolic process	GO:0006081	37	C5D2K6, P28299, Q8RQN6, Q9SIB9, P0A5H3, P0AFG8, Q0A845, O13285, Q9HFN2, Q55643, P42449, P48500, P49419, P41562, P51066, Q9ZPB7, Q9Z2K8, P28240, B1XPG7, P0A9G6, P49297, Q8NJ72, Q40345, Q9C8L4, Q9SYG7, Q42669, Q94A28, Q8J232, Q63679, Q10663, P49608, Q9K9H0, Q5R928, P50216	3.30379	1.52149e-07
alcohol biosynthetic process	GO:0046165	56	Q9FR44, Q5SLL5, Q6DDT1, Q8EP04, B4F025, Q38862, Q7RVS9, Q9JHU9, Q2RKS7, Q6FRR0, A1AXX3, P00359, Q12574, Q40271, Q39QU2, B3QV54, Q9KWU4, Q9SLZ0, P42800, P91895, P00360, Q9S7U0, A5GBF9, B3QPT6, Q5R928, P78992, B9KD79, Q6AYK3, P04797, P52873, A6Q102, Q9XFA2, Q5WUE0, P55275, Q2S008, Q9HGY8, P16617, A4IZ54, A6GZI2, Q16AH6, Q6CJG5, Q7ZXY0, Q2RND0, B9JG59, P48500, B6JJT0, O43112, P10963, C4K3J5, P48492,…	2.48483	2.74459e-07
gluconeogenesis	GO:0006094	45	Q5SLL5, P78992, B9KD79, Q8EP04, P52873, P04797, A6Q102, B4F025, Q9XFA2, P55275, Q2S008, Q9HGY8, Q7RVS9, A4IZ54, P16617, A6GZI2, Q16AH6, Q6CJG5, B9JG59, Q2RKS7, P48500, B6JJT0, Q6FRR0, A1AXX3, O43112, P10963, P00359, Q12574, C4K3J5, Q39QU2, B3QV54, Q9KWU4, P48492, P48491, P48494, Q9SLZ0, Q2SML7, P91895, P00360, C0ZRP8, A1RPC2, A5GBF9, B3QPT6, Q8X1T3, Q5R928	2.78973	3.88888e-07
multicellular organismal process	GO:0032501	346	O01692, P98158, Q1PSW8, P29691, Q09996, P81428, P62755, Q8R1F6, Q9R172, Q9VKV8, Q06453, Q9VPH7, P13395, Q920L2, Q61880, O43294, P29993, P06686, P06687, P84889, P32870, P98164, Q13751, Q8CID0, Q86B79, Q18823, Q62862, Q23978, Q24119, Q3SWT6, Q63722, Q4U2R1, O35474, Q9JJ79, Q04833, Q91VN0, Q62233, Q90Y54, Q10663, A2A935, Q99571, Q6ZQ88, O70437, Q62381, Q5RAJ5, Q5RHH4, P35704, P13471, Q03563, Q10943,…	1.33585	1.84793e-06
pyruvate metabolic process	GO:0006090	49	Q5SLL5, Q8EP04, B4F025, Q7RVS9, Q2RKS7, Q6FRR0, A1AXX3, P00359, Q12574, B3QV54, Q9KWU4, Q39QU2, Q9SLZ0, P91895, P00360, A5GBF9, B3QPT6, Q5R928, P78992, B9KD79, P04797, P52873, A6Q102, Q9XFA2, P55275, Q2S008, Q9HGY8, P16617, P0AFG8, A4IZ54, A6GZI2, Q16AH6, Q6CJG5, B9JG59, Q55643, P48500, B6JJT0, O43112, P10963, C4K3J5, P48492, P48491, B1XPG7, P48494, Q2SML7, Q06437, C0ZRP8, A1RPC2, Q8X1T3	2.50754	2.07645e-06
hexose biosynthetic process	GO:0019319	45	Q5SLL5, P78992, B9KD79, Q8EP04, P52873, P04797, A6Q102, B4F025, Q9XFA2, P55275, Q2S008, Q9HGY8, Q7RVS9, A4IZ54, P16617, A6GZI2, Q16AH6, Q6CJG5, B9JG59, Q2RKS7, P48500, B6JJT0, Q6FRR0, A1AXX3, O43112, P10963, P00359, Q12574, C4K3J5, Q39QU2, B3QV54, Q9KWU4, P48492, P48491, P48494, Q9SLZ0, Q2SML7, P91895, P00360, C0ZRP8, A1RPC2, A5GBF9, B3QPT6, Q8X1T3, Q5R928	2.60374	2.73105e-06
glycolysis	GO:0006096	89	Q3BWU8, Q9WY51, P26521, Q6CCU7, P15007, O16027, Q8NK47, P46257, P46256, P26300, Q92263, P09317, A0PVV1, B3PHI3, A1AXX3, A1K5Q9, P26517, P00359, Q12574, P09117, Q46289, P00355, B3QV54, O00852, P57384, Q9C2U0, O00869, Q8JH71, P91895, Q5PRA2, B4RZM6, P00883, P00360, B3QPT6, Q5R928, P51469, A9BVK0, P04797, P55275, Q9HGY8, Q40677, A4IZ54, P0AFG8, P16617, P87197, A6GZI2, Q8MIF7, Q9LEJ0, Q6CJG5, Q01558,…	1.87851	3.73091e-06
growth	GO:0040007	60	O01692, Q9FR44, O35923, P29691, Q09996, Q9U332, P43032, Q9R172, Q8NFJ9, Q6P1E1, P55162, Q9XVF7, Q06453, O62518, Q9VK45, Q8L3Z8, Q9Z2Z8, P50442, Q9QYP1, Q9US60, P32870, Q09545, P60010, O02639, P48166, Q18212, P48158, P50880, P97929, Q04833, P53492, P00747, Q6PEH4, Q09466, P48152, Q63772, P48150, P12545, Q17770, P46577, P42345, Q27527, P06245, Q19626, Q5E9J5, P53563, P07207, Q09533, P51140, Q09530,…	2.21031	3.83509e-06
translational elongation	GO:0006414	74	Q03033, P61515, P54959, Q98QG1, P62755, P24050, P09895, P62271, P62268, C4KZP9, P32614, A7RR04, P47955, P62890, P61314, O14460, A5V604, A1T056, P00359, Q03F25, Q90835, O21245, P62912, Q4FLK5, P62282, P16017, P21531, A7HWP7, P41166, Q92005, P25166, Q6F0J5, Q9YIC0, Q8EX18, A5DN78, C4Z2R9, O24534, Q49V58, P13471, P84100, P05426, O42671, P41745, P51554, P62246, Q27139, P62832, Q01765, O01359, Q30X13,…	2.00205	4.76091e-06
phosphagen metabolic process	GO:0006599	9	P09605, Q2HJ74, P12532, P07335, Q14353, P25809, P50442, P00564, Q9I9K9	13.9486	6.64774e-06
embryonic development	GO:0009790	118	O35923, O01692, Q19360, Q69ZR2, Q09996, P29691, P62755, Q8R1F6, Q9UG01, Q9XVF7, O62518, O43294, Q19791, A0JC51, P84889, Q8CID0, Q18823, Q90Z05, Q24119, P48166, P48158, Q42384, P50880, Q9JJ79, Q9JKU3, Q91VN0, Q94AH6, Q6ZQ88, O70437, Q6VH22, Q5R928, Q05431, O88572, Q03563, Q8UWJ4, Q10943, P48152, Q23670, P48150, P46530, P53812, Q9EPZ6, O82486, A2AJK6, Q17770, Q20168, Q9SRX2, O76512, O42130, Q19626,…	1.66581	1.14567e-05
cellular carbohydrate metabolic process	GO:0044262	198	C5D2K6, Q9WY51, Q8ZK58, Q8ZL90, Q6DDT1, B4F025, Q38862, P46257, P36674, P46256, P26300, P0A5H3, Q0A845, Q92263, Q9JHU9, A0PVV1, B3PHI3, Q2RKS7, Q6FRR0, A1K5Q9, P98164, P51066, P41562, P00359, P53585, Q40271, P00355, P37421, P28240, Q39QU2, Q9KWU4, Q08834, P49297, Q8NJ72, Q9C2U0, Q2TCH3, O00869, P91895, Q8JH71, B4RZM6, P00360, Q10663, P49608, A5GBF9, Q5R928, P0A9S3, Q8R1Q9, Q9L6R7, Q6AYK3, B9KD79,…	1.45239	1.53576e-05
cellular macromolecular complex assembly	GO:0034622	88	P06352, P33626, P33629, Q90474, P63155, P62755, Q8BKC5, P11139, P27952, P41383, Q08114, A6NHL2, Q92621, P16887, P18288, O14187, P51401, P38129, P08070, Q9QYP1, Q9LKI8, Q28IX8, Q62083, Q80U96, P41351, Q91240, Q92973, Q9D6F9, P41352, Q91YE6, P31696, P35067, P28287, P08436, P41937, P80737, P35065, Q28DR4, Q5SWD9, P35064, Q9ZRB7, Q3YUK4, Q94AH6, P17079, O44388, O70437, P26686, P13471, P02287, P02284,…	1.81503	1.62336e-05
cGMP biosynthetic process	GO:0006182	12	P16065, P51839, P16066, P25092, Q8INF0, Q6TL19, P16067, P55205, O02740, Q07553, P18910, P51842	7.89013	1.78537e-05
monosaccharide biosynthetic process	GO:0046364	45	Q5SLL5, P78992, B9KD79, Q8EP04, P52873, P04797, A6Q102, B4F025, Q9XFA2, P55275, Q2S008, Q9HGY8, Q7RVS9, A4IZ54, P16617, A6GZI2, Q16AH6, Q6CJG5, B9JG59, Q2RKS7, P48500, B6JJT0, Q6FRR0, A1AXX3, O43112, P10963, P00359, Q12574, C4K3J5, Q39QU2, B3QV54, Q9KWU4, P48492, P48491, P48494, Q9SLZ0, Q2SML7, P91895, P00360, C0ZRP8, A1RPC2, A5GBF9, B3QPT6, Q8X1T3, Q5R928	2.38147	2.55531e-05
monocarboxylic acid metabolic process	GO:0032787	123	C5D2K6, B0TLV1, Q6GQN8, Q5K8V7, B4F025, Q27593, P0A5H3, Q0A845, Q2RKS7, Q9L6L5, Q6FRR0, Q09582, P12785, P51066, P00359, P41562, P28240, Q39QU2, Q9KWU4, P49297, Q8NJ72, P91895, O00763, O43007, Q1QYD5, P00360, A0JPQ8, Q10663, O00767, P19096, P49608, A5GBF9, Q5R928, P74839, B9KD79, Q9XFA2, A6Q102, P55275, A4IQS0, P33121, Q9HGY8, P16617, A4IZ54, O13285, Q16AH6, Q6CJG5, P42449, Q9HFN2, Q55643, O62849,…	1.60291	3.97083e-05
cyclic nucleotide biosynthetic process	GO:0009190	15	P51839, Q04400, Q8INF0, Q07553, P16065, P16066, Q9VW60, P25092, Q6TL19, P16067, O02740, P55205, P18910, P32870, P51842	5.51641	3.87426e-05
creatine metabolic process	GO:0006600	8	Q2HJ74, P12532, P07335, Q14353, P25809, P50442, P00564, Q9I9K9	13.3525	6.29219e-05
multicellular organismal development	GO:0007275	281	O01692, Q1PSW8, P98158, P29691, Q09996, P62755, Q8R1F6, Q9R172, Q9VKV8, Q06453, Q9VPH7, P13395, O43294, Q61880, Q920L2, P29993, P84889, P32870, P98164, Q13751, Q8CID0, Q86B79, Q18823, Q62862, Q23978, Q24119, Q63722, O35474, Q9JJ79, Q04833, Q91VN0, Q62233, Q90Y54, Q10663, A2A935, Q6ZQ88, O70437, Q62381, Q5RAJ5, Q5RHH4, P35704, P13471, Q03563, Q10943, Q23670, P46530, P53812, Q90941, Q14353, O82486,…	1.32603	6.77258e-05
determination of left/right symmetry	GO:0007368	16	Q98SP7, O00548, Q8UWJ4, Q23978, Q8NCM8, Q9UG01, P46530, P97677, Q9Y366, Q9JKU3, Q9JJ79, Q07008, Q9QW30, Q8CG73, Q96DT5, Q6VH22	4.88966	6.85223e-05
glucose metabolic process	GO:0006006	123	Q9WY51, Q8ZL90, B4F025, P46257, P46256, P26300, Q92263, A0PVV1, B3PHI3, Q2RKS7, Q6FRR0, A1K5Q9, P00359, P00355, Q39QU2, Q9KWU4, Q9C2U0, O00869, Q8JH71, P91895, B4RZM6, P00360, A5GBF9, Q5R928, B9KD79, Q9XFA2, A6Q102, P55275, Q9HGY8, Q40677, P16617, A4IZ54, P07756, Q16AH6, Q8MIF7, Q6CJG5, Q9LEJ0, Q01558, P08439, P20445, B1W3N4, Q42971, O43112, P10963, Q0J8A4, Q8NN33, P40370, P51903, Q83C87, P48492,…	1.57083	9.21658e-05
developmental process	GO:0032502	307	O01692, Q1PSW8, P98158, P29691, Q09996, P62755, Q8R1F6, Q9R172, Q9VKV8, P35875, Q06453, Q9VPH7, P13395, Q7TMY8, Q920L2, O43294, Q61880, P29993, P84889, P32870, P98164, Q13751, Q8CID0, Q86B79, Q18823, Q62862, Q23978, Q24119, Q63722, O35474, Q9JJ79, Q04833, Q91VN0, Q62233, Q90Y54, Q10663, A2A935, Q6ZQ88, O70437, Q62381, Q5RAJ5, Q5RHH4, P35704, P13471, Q03563, Q10943, Q23670, P46530, P53812, Q90941,…	1.30026	9.23564e-05
protein polymerization	GO:0051258	31	P33626, P33629, P11139, P41383, Q08114, A6NHL2, P18288, Q25008, P08537, P08070, P50262, Q9LKI8, Q28IX8, P41351, P52273, Q91240, Q8WQ47, Q9D6F9, P41352, Q91060, Q94572, P28287, Q94570, P18700, P02553, P41937, P21148, Q9ZRB7, P30883, O44388	2.72321	0.000133386
aging	GO:0007568	32	O35923, P17336, P98158, P26817, P54276, P48152, Q6P1E1, P29476, P14680, Q9VK45, P13607, Q27487, P32870, P06245, Q19626, P98164, P60010, P09117, Q18823, P97789, O02639, P31695, Q20228, Q18212, P15429, P97929, O02056, P51587, Q10663, P05696, Q8H166, Q924V1	2.65012	0.000153398
phosphagen biosynthetic process	GO:0042396	7	P09605, Q2HJ74, Q14353, P25809, P50442, P00564, Q9I9K9	15.1885	0.000150576
Notch signaling pathway	GO:0007219	21	P07207, Q9W6T7, Q9Y219, O00548, Q8UWJ4, Q9R172, P21783, Q61982, Q5ZIJ9, P18168, P31695, Q63722, P97607, P46530, P97677, Q07008, P10041, Q90Y54, Q9QW30, Q9QYE5, Q24423	3.53221	0.000168006
cGMP metabolic process	GO:0046068	13	P51839, Q8INF0, Q01062, Q07553, P16065, P16066, P25092, Q6TL19, P16067, O02740, P55205, P18910, P51842	5.64145	0.000177294
sodium ion transport	GO:0006814	35	P53790, Q5FY69, P24797, Q7YRU6, Q9VE46, Q9W0Y8, P11170, P04074, Q5RK27, P24798, P50997, P18907, P09572, P13607, P30878, P06686, P06687, Q13733, P05025, Q924N4, Q01728, P35317, Q6Q760, P26430, Q28728, Q28610, Q3ZC26, O02228, Q63633, P70549, A8WHP3, P26429, Q4U116, Q9UHW9, Q63632	2.46567	0.000217585
cellular respiration	GO:0045333	83	Q3BWU8, P53596, Q8ZPL7, P50671, P28299, Q92PB6, Q9YHT1, P0AFE8, Q0QF17, O13755, P0A5H3, Q0A845, P36683, Q9RTN7, Q920L2, A0PVV1, B3PHI3, Q6ZL94, Q09545, O17214, Q35099, A1K5Q9, P41562, P51066, Q28ED0, Q9USP8, P28240, P49297, Q8NJ72, Q63270, Q9I3F5, B0BM36, P14165, P68209, P11179, Q90875, Q94A28, P12700, Q01205, Q10663, Q9A6I5, A9BVK0, Q8RQN6, Q9SIB9, P0AFG8, O13285, Q47AN8, A4H9H8, Q7ZVF3, Q56063,…	1.70542	0.00028169
monovalent inorganic cation transport	GO:0015672	98	P17659, Q26975, Q8W4E2, B9JTR3, P21616, B6YQC5, A6WXX1, Q5RK27, P18907, P06686, P06687, Q7V049, Q16322, O47494, A7G9Q9, Q6Q760, A5G9D7, Q64392, Q91V37, P08428, P70549, A5GV55, C0R5I6, C3M9S1, Q9H427, P53790, Q0IUB5, Q7YRU6, P04074, Q01956, P50997, P09572, Q2VZN0, P30878, B8IN03, Q19626, Q43362, Q03105, Q8F641, O54852, P26430, Q8RHJ2, Q28610, P15385, Q21898, P15387, Q61941, O02228, Q4FP37, P31414,…	1.61703	0.000315128
cellular process	GO:0009987	1768	O01692, B4F025, Q13472, Q07830, Q9YHT1, Q5R8X7, Q9Z1T6, Q11208, Q9Y4A5, Q3SZG9, P12785, Q90835, Q62862, P00708, Q9JJ79, Q9DHU2, Q10663, A2A935, C0R5I6, Q6ZQ88, O22584, Q9Z1S0, A6NHR9, P26686, Q5WUE0, P41745, P41116, P28189, O81363, Q6CJG5, Q7SXM0, Q9HFN2, Q24423, O81361, P40213, P81900, Q07051, Q4W8D0, P97789, P40212, Q99447, Q2SML7, Q5HZJ0, Q21898, Q962S0, Q13435, Q962S7, O02740, Q8X034, Q5DW34,…	1.04332	0.000423511
determination of bilateral symmetry	GO:0009855	16	Q98SP7, O00548, Q8UWJ4, Q23978, Q8NCM8, Q9UG01, P46530, P97677, Q9Y366, Q9JKU3, Q9JJ79, Q07008, Q9QW30, Q8CG73, Q96DT5, Q6VH22	4.0843	0.000546924
determination of symmetry	GO:0009799	16	Q98SP7, O00548, Q8UWJ4, Q23978, Q8NCM8, Q9UG01, P46530, P97677, Q9Y366, Q9JKU3, Q9JJ79, Q07008, Q9QW30, Q8CG73, Q96DT5, Q6VH22	4.0843	0.000546924
germ cell development	GO:0007281	25	O35923, P37276, P05532, Q10943, P55162, Q04671, Q5XHZ9, P13395, Q61880, Q20168, P42346, P42345, Q14565, P53563, P07207, Q9VKM1, P18502, Q09530, Q99MV1, Q9Y236, P97929, P35381, P10041, Q15645, P51587	2.85498	0.000585593
oocyte development	GO:0048599	14	P07207, O35923, P37276, Q10943, P55162, Q5XHZ9, P97929, P13395, Q61880, P10041, Q15645, Q20168, P51587, Q14565	4.60258	0.000608973
cellular component organization	GO:0016043	321	Q96BD5, O54772, P33626, Q96KG7, P33629, Q8BZQ7, P98158, P62755, Q9VKV8, Q07830, Q8BKC5, P11139, P35875, P27952, P06786, P16887, O00602, Q9VPH7, P13395, Q7TMY8, P29993, A7RR04, O43581, P84889, P32870, Q9LKI8, Q9Y4A5, P98164, P41351, P41352, Q8CID0, Q24119, O70576, Q5SWD9, Q6KCD5, Q9JJ79, Q04833, P79457, Q91VN0, Q8BYH8, Q9ZRB7, Q6ZQ88, Q99571, P13796, P55201, O70437, Q9Z1S0, A6NHR9, Q5RHH4, P26686,…	1.25632	0.000698094
reproduction	GO:0000003	111	O01692, O35923, Q09996, P29691, P62755, Q9XVF7, Q64213, O62518, P13395, Q61880, Q19791, P32870, Q9NYC9, Q9VKM1, P41562, Q18823, P48166, Q4U2R1, P48158, Q6ICG8, Q99MV1, Q42384, P50880, Q9Y236, Q63679, Q94AH6, Q9FEA2, P47990, Q05431, Q03563, Q10943, P48152, Q23670, P48150, Q5XHZ9, O82486, Q14353, A2AJK6, Q20168, P42346, Q9SRX2, P42345, O76512, P41887, Q19626, P07207, P53563, Q09533, Q09530, P48727,…	1.53308	0.000699462
catabolic process	GO:0009056	326	Q9WY51, Q8BZQ7, Q9YHT1, P46257, P46256, P0A5H3, Q0A845, Q6MDI5, Q92263, P36683, P30919, Q7TMY8, Q920L2, O43294, P06686, Q9CZV8, A1K5Q9, Q9EPU0, P51066, P00359, Q8INF0, P00355, P49297, Q925U4, Q4U2R1, Q9C2U0, P00708, B4SAK8, Q9V3P0, Q8JH71, Q01205, P00360, Q10663, Q28Y14, Q66HD0, Q6DCN1, P35704, P35700, Q5WUE0, A4IZ54, P07756, Q9LEJ0, Q6CJG5, Q6ZQ93, Q01558, Q5RJH6, Q56063, Q2RND0, P20445, B1W3N4,…	1.25306	0.000744641
generation of precursor metabolites and energy	GO:0006091	234	Q9WY51, Q26975, Q9YHT1, B6YQC5, A6WXX1, P46257, P0A5H3, P46256, Q0A845, Q92263, P36683, Q920L2, A7G9Q9, A1K5Q9, P51066, P00359, P00355, P49297, P49096, Q9C2U0, Q8JH71, Q01205, P00360, A5GV55, Q10663, C0R5I6, Q0IUB5, Q5WUE0, Q2NA74, A4IZ54, P07756, Q2VZN0, Q6CJG5, Q9LEJ0, Q01558, Q56063, B1W3N4, P20445, Q2RND0, Q9HFN2, P22185, Q42971, Q94523, P40370, Q9ZDQ5, Q06437, Q2SML7, P21147, Q21898, P49471,…	1.31366	0.000859232
female gamete generation	GO:0007292	30	O35923, P37276, Q6MG62, P62755, Q9Y5K1, Q10943, Q8CDG1, P35220, P55162, Q6P1E1, Q5XHZ9, P13395, P21187, Q61880, O15457, Q20168, Q14565, P07207, Q9VKM1, P18502, Q9NDJ2, P51140, Q21898, P97929, P97679, P10041, Q99MT2, Q15645, P51587, P49762	2.47504	0.0009305
post-embryonic development	GO:0009791	61	O01692, Q9FR44, P29691, Q09996, Q9U332, Q9XVF7, Q06453, O62518, Q9VPH7, P13395, Q9Z2Z8, Q09545, Q9NDJ2, Q86B79, Q18823, O02639, P48166, Q63270, Q18212, P48158, O22263, Q90875, Q42384, Q92008, P50880, Q04833, P10041, P49762, P53492, Q94AH6, Q9FEA2, Q5RAJ5, Q05431, Q03563, Q09466, P18168, P48152, P48150, O82486, Q17770, Q20168, P46577, Q9SRX2, Q27527, Q9GK13, Q19626, Q5E9J5, P16912, P07207, Q09533,…	1.80569	0.000953592
cyclic nucleotide metabolic process	GO:0009187	16	P51839, Q04400, Q01062, Q8INF0, Q07553, P16065, P16066, Q9VW60, P25092, Q6TL19, P16067, O02740, P55205, P18910, P32870, P51842	3.8574	0.000941502
glucose catabolic process	GO:0006007	90	Q3BWU8, Q9WY51, Q8ZL90, P26521, Q6CCU7, P15007, O16027, Q8NK47, P46257, P46256, P26300, Q92263, P09317, A0PVV1, B3PHI3, A1AXX3, A1K5Q9, P26517, P00359, Q12574, P09117, Q46289, P00355, B3QV54, O00852, P57384, Q9C2U0, O00869, Q8JH71, P91895, Q5PRA2, B4RZM6, P00883, P00360, B3QPT6, Q5R928, P51469, A9BVK0, P04797, P55275, Q9HGY8, Q40677, A4IZ54, P0AFG8, P16617, P87197, A6GZI2, Q8MIF7, Q9LEJ0, Q6CJG5,…	1.60198	0.000937669
cellular carbohydrate biosynthetic process	GO:0034637	68	Q5SLL5, Q6DDT1, Q8EP04, B4F025, Q38862, Q7RVS9, P35573, Q9JHU9, Q2RKS7, Q6FRR0, A1AXX3, P00359, Q12574, Q40271, P37421, Q39QU2, Q9KWU4, B3QV54, Q9SLZ0, P35574, P42800, P91895, P05416, P00360, Q9S7U0, Q06625, A5GBF9, B3QPT6, Q5R928, Q9L6R7, P78992, Q6AYK3, B9KD79, P04797, P52873, Q9XFA2, A6Q102, Q5WUE0, P55275, Q2S008, Q06994, Q9HGY8, P16617, A4IZ54, A6GZI2, Q16AH6, Q6CJG5, Q7ZXY0, A1WHV4, Q2RND0,…	1.73992	0.000926563
cellular macromolecular complex subunit organization	GO:0034621	95	P06352, Q9GR88, P33626, P33629, Q90474, P63155, P62755, Q8BKC5, P11139, P27952, P41383, Q08114, A6NHL2, Q92621, P16887, P18288, O14187, Q9VPH7, P51401, P38129, Q80VP5, P08070, Q9QYP1, Q9LKI8, Q28IX8, P53131, Q62083, Q80U96, O42643, P41351, Q91240, Q92973, Q9D6F9, P41352, Q9NDJ2, Q91YE6, P31696, P35067, P28287, P08436, P41937, P80737, P35065, Q28DR4, Q5SWD9, P35064, Q9ZRB7, Q3YUK4, Q94AH6, P17079,…	1.57592	0.000958769
hexose metabolic process	GO:0019318	127	Q9WY51, Q8ZL90, B4F025, P46257, P46256, P26300, Q92263, A0PVV1, B3PHI3, Q2RKS7, Q6FRR0, A1K5Q9, P00359, P00355, Q39QU2, Q9KWU4, Q9C2U0, O00869, Q8JH71, P91895, B4RZM6, P00360, A5GBF9, Q5R928, B9KD79, Q9XFA2, A6Q102, P55275, Q9HGY8, P25851, Q40677, P16617, A4IZ54, P07756, Q16AH6, Q8MIF7, Q6CJG5, Q9LEJ0, O00754, Q01558, P08439, P20445, B1W3N4, Q42971, O43112, P10963, Q0J8A4, Q8NN33, P40370, P51903,…	1.46732	0.000947593
hexose catabolic process	GO:0019320	90	Q3BWU8, Q9WY51, Q8ZL90, P26521, Q6CCU7, P15007, O16027, Q8NK47, P46257, P46256, P26300, Q92263, P09317, A0PVV1, B3PHI3, A1AXX3, A1K5Q9, P26517, P00359, Q12574, P09117, Q46289, P00355, B3QV54, O00852, P57384, Q9C2U0, O00869, Q8JH71, P91895, Q5PRA2, B4RZM6, P00883, P00360, B3QPT6, Q5R928, P51469, A9BVK0, P04797, P55275, Q9HGY8, Q40677, A4IZ54, P0AFG8, P16617, P87197, A6GZI2, Q8MIF7, Q9LEJ0, Q6CJG5,…	1.58765	0.00119147
oocyte differentiation	GO:0009994	14	P07207, O35923, P37276, Q10943, P55162, Q5XHZ9, P97929, P13395, Q61880, P10041, Q15645, Q20168, P51587, Q14565	4.21903	0.00129012
cellular carbohydrate catabolic process	GO:0044275	99	Q9WY51, Q3BWU8, Q8ZK58, Q8ZL90, P26521, Q6CCU7, P15007, O16027, Q8NK47, P46257, P26300, P46256, Q92263, P09317, O82200, A0PVV1, B3PHI3, A1AXX3, A1K5Q9, P26517, P00359, P09117, Q12574, Q46289, P00355, B3QV54, O00852, P57384, Q9C2U0, O00869, P91895, Q8JH71, Q5PRA2, B4RZM6, P00883, P00360, Q06625, B3QPT6, Q5R928, Q8ZLV1, P51469, A9BVK0, P04797, P55275, Q5WUE0, Q9HGY8, A4IZ54, P0AFG8, P16617, Q40677,…	1.54539	0.00128568
anatomical structure development	GO:0048856	220	O01692, P98158, Q09996, P29691, P62755, Q9R172, Q8R1F6, Q9VKV8, P35875, Q06453, Q9VPH7, P13395, O43294, Q61880, Q920L2, P29993, P84889, P32870, P98164, Q13751, Q86B79, Q18823, Q62862, Q23978, Q24119, Q63722, Q04833, Q9JJ79, Q91VN0, Q62233, Q90Y54, A2A935, Q6ZQ88, O70437, Q5RHH4, P35704, P13471, Q03563, Q10943, P46530, Q90941, Q14353, O82486, A2AJK6, Q24423, P49866, P07207, P81900, Q9JM52, P34369,…	1.30925	0.00162041
alcohol catabolic process	GO:0046164	96	Q3BWU8, Q9WY51, Q8ZK58, Q8ZL90, P26521, Q6CCU7, P15007, O16027, Q8NK47, P46257, P46256, P26300, Q92263, P09317, O82200, A0PVV1, B3PHI3, A1AXX3, A1K5Q9, P26517, P00359, Q12574, P09117, Q46289, P00355, B3QV54, O00852, P57384, Q9C2U0, O00869, Q8JH71, P91895, Q5PRA2, B4RZM6, P00883, P00360, B3QPT6, Q5R928, Q8ZLV1, P51469, A9BVK0, P04797, Q5WUE0, P55275, Q9HGY8, Q40677, A4IZ54, P0AFG8, P16617, P87197,…	1.54525	0.00167304
system development	GO:0048731	189	O35923, Q69ZR2, P98158, P35525, P29691, P26817, P62755, Q9R172, Q8R1F6, Q9VKV8, P36201, P59230, Q9UG01, Q06453, Q64213, O14514, Q9VPH7, P13395, O43294, Q61880, Q920L2, P29993, Q19791, A0JC51, P84889, P32870, P98164, Q13751, Q99J83, P41562, Q86B79, Q62862, Q90Z05, Q23978, Q24119, P48166, Q63722, Q8K3M6, Q9SP02, Q42384, Q9JKU3, Q04833, Q9JJ79, Q62233, Q90Y54, A2A935, Q6ZQ88, Q9FEA2, Q6VH22, O70437,…	1.3406	0.00171099
male meiosis I	GO:0007141	7	O35923, Q5XHZ9, P97929, Q61880, Q15645, P51587, Q14565	10.1257	0.00175311
chromosome organization	GO:0051276	92	Q96BD5, O35923, Q6PDG5, P06352, O54772, Q6MG62, Q9DAT2, P0C6Y7, P35875, P06786, A4L691, P16887, Q7TMY8, P38129, O15457, Q08972, Q9Y4A5, Q9Z330, Q9JIM0, P60010, Q9NDJ2, Q8CID0, P35067, P08436, P80737, Q960Z0, P35065, Q28DR4, O70576, P35064, Q6KCD5, Q5XIP1, P97929, P79457, Q8BYH8, P50532, Q63679, P49762, Q6ZQ88, P55201, O14647, Q9Z0H3, Q6IQX0, Q6GQ82, Q4P328, A6NHR9, Q9FF61, O08550, Q6AYK9, P02287,…	1.55589	0.00183655
cellular biosynthetic process	GO:0044249	822	O01692, Q61493, B4F025, Q13472, Q9R172, Q07830, Q6MDY1, P06786, A6WXX1, Q1LTX2, Q5ZL98, Q9Y4A5, P12785, Q8INF0, Q90835, Q08834, Q1HPK6, Q7T3M9, Q9DHU2, C0R5I6, Q6ZQ88, O22584, Q9L6R7, Q5WUE0, A4IZ54, P41116, P41745, P28189, O81363, Q2VZN0, Q6CJG5, P79926, O81361, P40213, Q3TAE8, Q07051, P67660, Q4W8D0, Q10075, P40212, Q99447, Q2SML7, P21147, Q21898, Q9HDF6, Q962S0, Q9P7B2, Q3UG20, O02740, Q962S7,…	1.11633	0.00191552
M phase	GO:0000279	68	O35923, Q6MG62, Q8BZQ7, P29295, P62755, Q13472, P0C6Y7, P23880, Q9NX01, P06786, Q24297, Q96PY6, A4L691, P47810, P46223, Q8L3Z8, Q61880, O15457, P25153, Q9VUM0, P47817, Q14565, A2BGR3, P21127, Q9JIM0, Q9UQ84, P29327, Q960Z0, O70576, O16797, Q99MV1, P50882, Q6ICG8, Q6KCD5, Q9Y236, P97929, Q00526, P50532, Q9Z1S0, P37276, Q7KR04, Q96KR4, Q9Y5K1, Q8CDG1, O61231, P62297, P46874, Q5XHZ9, Q86U86, Q8K2H6,…	1.68623	0.00204358
organ development	GO:0048513	157	O35923, Q69ZR2, P98158, P35525, P29691, P26817, P62755, Q9R172, Q8R1F6, Q9VKV8, P36201, P59230, Q9UG01, Q06453, Q64213, Q9VPH7, O43294, Q61880, P29993, Q19791, A0JC51, P84889, P98164, Q13751, Q99J83, P41562, Q86B79, Q62862, Q90Z05, Q23978, Q24119, P48166, Q63722, Q9SP02, Q42384, Q9JJ79, Q04833, Q9JKU3, Q62233, Q90Y54, Q6ZQ88, Q9FEA2, Q6VH22, O70437, P47990, Q92608, Q16787, Q5RHH4, P53790, O88572,…	1.3775	0.00203996
monosaccharide catabolic process	GO:0046365	90	Q3BWU8, Q9WY51, Q8ZL90, P26521, Q6CCU7, P15007, O16027, Q8NK47, P46257, P46256, P26300, Q92263, P09317, A0PVV1, B3PHI3, A1AXX3, A1K5Q9, P26517, P00359, Q12574, P09117, Q46289, P00355, B3QV54, O00852, P57384, Q9C2U0, O00869, Q8JH71, P91895, Q5PRA2, B4RZM6, P00883, P00360, B3QPT6, Q5R928, P51469, A9BVK0, P04797, P55275, Q9HGY8, Q40677, A4IZ54, P0AFG8, P16617, P87197, A6GZI2, Q8MIF7, Q9LEJ0, Q6CJG5,…	1.55602	0.00209803
biosynthetic process	GO:0009058	844	O01692, Q61493, B4F025, Q13472, Q9R172, Q07830, Q6MDY1, P06786, A6WXX1, Q1LTX2, Q5ZL98, Q9Y4A5, P12785, Q8INF0, Q90835, Q08834, Q1HPK6, Q7T3M9, Q9DHU2, C0R5I6, Q6ZQ88, O22584, Q9L6R7, Q5WUE0, A4IZ54, P41116, P41745, P28189, O81363, Q2VZN0, Q6CJG5, P79926, O81361, P40213, Q3TAE8, Q07051, P67660, Q4W8D0, Q10075, P40212, Q99447, P21147, Q2SML7, Q21898, Q9HDF6, Q962S0, Q9P7B2, Q3UG20, O02740, Q962S7,…	1.11197	0.00231609
cell cycle phase	GO:0022403	75	O35923, Q6MG62, Q8BZQ7, P29295, P62755, Q13472, P0C6Y7, P23880, Q9NX01, P06786, Q24297, Q96PY6, A4L691, Q9DE46, P47810, P46223, Q8L3Z8, P38129, Q61880, O15457, P25153, P36602, Q9VUM0, P47817, Q8R0K9, Q14565, A2BGR3, P21127, Q9JIM0, Q9UQ84, P29327, Q960Z0, O70576, O16797, Q6ICG8, Q99MV1, P50882, Q6KCD5, Q9Y236, P97929, Q00526, P50532, Q9Z1S0, P37276, Q7KR04, Q96KR4, Q9Y5K1, Q8CDG1, O61231, P62297,…	1.62734	0.00240317
cilium assembly	GO:0042384	12	Q98SP7, Q5RHH4, Q9JJ79, Q9JKU3, Q61001, Q8NFJ9, Q8NCM8, Q8CG73, P84889, Q8R0K9, Q9UG01, Q6VH22	4.56797	0.00237327
negative regulation of heart contraction	GO:0045822	7	P29476, P50997, P18907, P09572, P26817, P06686, P05696	9.49282	0.00237547
positive regulation of translation	GO:0045727	11	Q6IS14, Q9C505, Q9AXQ7, P21187, Q5R898, P42346, Q945F4, P42345, Q8CDG1, P38672, P19211	4.97243	0.0025446
inositol biosynthetic process	GO:0006021	8	Q40271, Q6DDT1, Q6AYK3, Q7ZXY0, Q9JHU9, Q38862, Q9S7U0, P42800	7.54708	0.00252824
energy derivation by oxidation of organic compounds	GO:0015980	93	Q3BWU8, P53596, Q8ZPL7, P50671, P28299, Q92PB6, Q9YHT1, P0AFE8, Q0QF17, O13755, P0A5H3, Q0A845, P14680, P36683, Q9RTN7, Q920L2, P35573, A0PVV1, B3PHI3, Q6ZL94, O17214, Q09545, Q35099, A1K5Q9, P41562, P51066, Q28ED0, Q9USP8, P28240, P49297, P35574, Q8NJ72, Q63270, Q9I3F5, B0BM36, P14165, P68209, P11179, Q90875, Q94A28, P05416, P12700, Q01205, Q10663, Q06625, Q9A6I5, A9BVK0, Q5WUE0, Q8RQN6, Q9SIB9,…	1.52987	0.00262928
alcohol metabolic process	GO:0006066	168	Q9WY51, Q8ZK58, Q8ZL90, Q6DDT1, B4F025, Q38862, P46257, P26300, P46256, Q92263, Q9JHU9, A0PVV1, Q2RKS7, B3PHI3, Q6FRR0, A1K5Q9, P00359, Q40271, Q8WMV1, P00355, Q39QU2, Q9KWU4, Q9C2U0, O00869, P91895, Q8JH71, B4RZM6, P00360, Q6C8M8, A5GBF9, Q5R928, P0A9S3, Q8R1Q9, Q6AYK3, B9KD79, Q9XFA2, A6Q102, P10378, P55275, Q5WUE0, Q9HGY8, P25851, A4IZ54, P16617, Q40677, Q66H21, P07756, Q8MIF7, Q16AH6, O00754,…	1.3471	0.00328009
embryonic development ending in birth or egg hatching	GO:0009792	75	O35923, O01692, Q19360, Q69ZR2, P29691, Q09996, Q9U332, Q6PDK2, Q9UG01, Q6P1E1, Q9XVF7, O62518, P13607, Q19791, A0JC51, Q05793, P84889, Q09545, O17214, P28799, Q9DBY1, Q18823, O02639, P48166, P41937, Q18212, P48158, Q92008, P50880, P50432, P97929, O70244, Q9JKU3, O02056, Q8CG73, Q6ZQ88, Q6VH22, Q9Z0H3, Q8UWJ4, Q03563, Q10943, Q23670, P48152, P48150, P46530, P23785, P53812, Q9EPZ6, Q27489, A2AJK6,…	1.60646	0.00324213
energy coupled proton transport, against electrochemical gradient	GO:0015988	8	P09626, P06686, P06687, P27112, Q13733, Q19626, Q92126, Q91V37	7.23262	0.00325908
meiotic prophase I	GO:0007128	7	Q5XHZ9, Q61880, P97679, Q15645, P0C6Y7, Q8CDG1, Q14565	8.93442	0.00322901
cell cycle process	GO:0022402	86	O35923, Q6MG62, Q8BZQ7, P29295, P62755, Q13472, P0C6Y7, P06786, P23880, Q9NX01, Q24297, Q96PY6, A4L691, Q64213, P47810, Q9DE46, P46223, Q8L3Z8, P38129, Q61880, O15457, P25153, P36602, Q9VUM0, Q8R0K9, P47817, Q14565, A2BGR3, O75460, Q9W1K5, Q9JIM0, P60010, P21127, Q9UQ84, Q8CID0, P29327, Q960Z0, O70576, O16797, Q6ICG8, P50882, Q99MV1, Q6KCD5, Q9Y236, Q00526, P97929, P50532, Q9Z1S0, P37276, Q7KR04,…	1.53708	0.00421749
appendage morphogenesis	GO:0035107	23	P07207, O88572, Q86B79, P18502, P51140, Q8NCM8, P35556, P18168, P97607, Q06453, Q92008, Q05858, Q9Y366, Q9JJ79, Q91VN0, A2AJK6, Q07008, P10041, Q9QW30, Q9QYP1, Q8CG73, Q61555, P16912	2.55924	0.0043462
cellular protein complex assembly	GO:0043623	48	P33626, P33629, Q90474, Q8BKC5, P11139, P41383, Q08114, A6NHL2, Q92621, P18288, Q25008, P08537, P08070, Q9QYP1, P50262, Q62910, Q9LKI8, Q28IX8, Q62083, Q80U96, Q92973, P41351, Q91240, P52273, Q8WQ47, P41352, Q9D6F9, Q91060, P82995, Q94572, Q91YE6, P31696, Q94570, P28287, P18700, P02553, P41937, P21148, P02829, P37197, P97679, Q9ZRB7, Q3YUK4, Q94AH6, O70437, O44388, P30883	1.8208	0.00448323
prophase	GO:0051324	7	Q5XHZ9, Q61880, P97679, Q15645, P0C6Y7, Q8CDG1, Q14565	8.43806	0.00443799
cellular component assembly	GO:0022607	126	P33626, P33629, P62755, P11139, Q8BKC5, P27952, Q08114, Q9UG01, P16887, O14187, P84889, Q9LKI8, Q99J83, P41351, P41352, P35067, P08436, P35065, Q8K3M6, P35064, Q5SWD9, Q6ICG8, Q9JJ79, Q9JKU3, Q3YUK4, Q9ZRB7, Q94AH6, Q99571, P13796, P17079, O70437, O44388, Q6VH22, Q5RHH4, P26686, P13471, P90543, Q27571, Q43083, P41805, Q25008, P08537, P50262, Q62910, P69152, P69150, P07207, Q8WQ47, Q91060, P40372,…	1.40779	0.00442447
meiosis	GO:0007126	30	O35923, Q6MG62, P29295, Q9Y5K1, P0C6Y7, Q13472, Q8CDG1, P06786, Q5XHZ9, Q61880, O15457, Q9VUM0, Q8VIG3, Q14565, Q9JIM0, Q9UQ84, Q8WYR4, P48727, P97789, O70576, P32597, Q99MV1, Q6ICG8, Q9Y236, P97929, Q9SL02, P97679, Q99MT2, Q15645, P51587	2.19911	0.00483984
potassium ion transport	GO:0006813	32	P09626, Q80UN1, Q9H427, P17659, P24797, Q7YRU6, P04074, Q5RK27, Q01956, P24798, P50997, P18907, P09572, P13607, P06686, P06687, Q16322, Q13733, P27112, P05025, Q924N4, P35317, O54852, Q64392, P15385, P15387, O17185, Q63633, P54707, Q9UHW9, Q63632, Q92126	2.12985	0.00492408
M phase of meiotic cell cycle	GO:0051327	30	O35923, Q6MG62, P29295, Q9Y5K1, P0C6Y7, Q13472, Q8CDG1, P06786, Q5XHZ9, Q61880, O15457, Q9VUM0, Q8VIG3, Q14565, Q9JIM0, Q9UQ84, Q8WYR4, P48727, P97789, O70576, P32597, Q99MV1, Q6ICG8, Q9Y236, P97929, Q9SL02, P97679, Q99MT2, Q15645, P51587	2.1917	0.00501672
molting cycle, protein-based cuticle	GO:0018988	12	P48158, Q04833, Q09530, P48727, Q9U332, P29993, P48166, Q95Y04, P48152, P32870, P34369, P48150	4.13293	0.00500597
purine nucleoside triphosphate biosynthetic process	GO:0009145	73	Q50KA8, Q0BQE6, Q26975, B9JTR3, Q8W4E2, Q5NQZ1, Q9RWG8, P26854, P24797, B6YQC5, A6WXX1, Q5RFH3, Q6G1W7, P24798, P18907, P13607, P11505, P06686, P06687, Q7V049, P36602, A7G9Q9, P05025, O47494, P35317, Q1GEU7, P85282, A5G9D7, P13548, Q64392, Q38681, Q38680, Q91V37, P08428, Q8Y8Q5, P62815, A5GV55, C0R5I6, C3M9S1, P09626, B0TBN6, B0T338, P10719, Q0IUB5, B5ZAW1, P04074, P50997, P09572, Q2VZN0, B8IN03,…	1.58871	0.00495486
reproductive developmental process	GO:0003006	58	O35923, P29691, Q9U332, P35220, P55162, P97607, Q04671, Q64213, Q9VK45, P13395, Q61880, O15457, Q19791, Q14565, Q80YX1, P60010, P41562, Q9VKM1, P48166, Q18212, O22263, Q99MV1, Q42384, Q9Y236, P97929, P10041, P49762, Q94AH6, Q9FEA2, P37276, Q05431, P05532, Q03563, Q10943, P97852, Q5XHZ9, O82486, A2AJK6, Q20168, P46577, P42346, Q9SRX2, P42345, Q27527, O76512, P53563, P07207, Q9Y219, P18502, P51140,…	1.69606	0.0050265
chromatin organization	GO:0006325	73	Q96BD5, Q6PDG5, P06352, O54772, Q9DAT2, P0C6Y7, P35875, P06786, P16887, Q7TMY8, P38129, Q08972, Q9Y4A5, Q9Z330, P60010, Q9NDJ2, Q8CID0, P35067, P08436, P35065, P80737, Q28DR4, P35064, P79457, Q8BYH8, Q63679, Q6ZQ88, P55201, O14647, Q9Z0H3, Q6IQX0, Q6GQ82, Q4P328, Q9FF61, O08550, P02287, Q6AYK9, P02284, Q6DFM1, P90543, P02309, Q90941, Q43083, Q27489, Q7SXM0, Q86U86, A2AJK6, P69152, Q6ZRS2, P69150,…	1.58236	0.00548097
developmental growth	GO:0048589	22	Q9FR44, P07207, O35923, P51140, Q09530, Q9R172, P55162, Q6P1E1, Q63772, P12545, Q06453, P15429, P97929, Q07008, P50442, P51587, Q9QW30, Q9QYP1, P53492, Q9US60, P32870, P00747	2.53911	0.00627807
carbohydrate metabolic process	GO:0005975	225	Q8N4A0, Q9WY51, Q6DDT1, B4F025, P36674, P46257, P0A5H3, P46256, Q0A845, Q92263, Q9JHU9, A1K5Q9, P98164, Q66H12, P51066, P00359, P37421, P00355, Q08834, P49297, Q9C2U0, Q2TCH3, Q8JH71, P00360, Q10663, Q9L6R7, Q6AYK3, Q09325, Q5WUE0, A4IZ54, P07756, Q16AH6, Q6CJG5, Q9LEJ0, Q01558, Q56063, B1W3N4, P20445, Q2RND0, Q9HFN2, Q55643, Q4FZV0, Q8ZRM8, Q42971, Q3TAE8, P40370, B1XPG7, Q06437, Q2SML7, Q09054,…	1.26576	0.00687288
regulation of translational elongation	GO:0006448	9	Q6IS14, Q9C505, Q9AXQ7, P0C2H9, P24050, Q5R898, Q945F4, P38672, P19211	5.42447	0.00687008
purine ribonucleoside triphosphate biosynthetic process	GO:0009206	72	Q50KA8, Q0BQE6, Q26975, B9JTR3, Q8W4E2, Q5NQZ1, Q9RWG8, P26854, P24797, B6YQC5, A6WXX1, Q5RFH3, Q6G1W7, P24798, P18907, P13607, P11505, P06686, P06687, Q7V049, A7G9Q9, P05025, O47494, P35317, Q1GEU7, P85282, A5G9D7, P13548, Q64392, Q38681, Q38680, Q91V37, P08428, Q8Y8Q5, P62815, A5GV55, C0R5I6, C3M9S1, P09626, B0TBN6, B0T338, P10719, Q0IUB5, B5ZAW1, P04074, P50997, P09572, Q2VZN0, B8IN03, Q13733,…	1.57326	0.0069505
monosaccharide metabolic process	GO:0005996	130	Q9WY51, Q8ZL90, B4F025, P46257, P46256, P26300, Q92263, A0PVV1, B3PHI3, Q2RKS7, Q6FRR0, A1K5Q9, P00359, P00355, Q39QU2, Q9KWU4, Q9C2U0, O00869, Q8JH71, P91895, B4RZM6, P00360, A5GBF9, Q5R928, Q8R1Q9, B9KD79, Q9XFA2, A6Q102, P55275, Q9HGY8, P25851, A4IZ54, Q40677, P16617, P07756, Q8MIF7, Q16AH6, Q6CJG5, Q9LEJ0, O00754, Q01558, P08439, P20445, B1W3N4, Q55643, Q42971, O43112, P10963, Q0J8A4, Q8NN33,…	1.38	0.00701426
appendage development	GO:0048736	23	P07207, O88572, Q86B79, P18502, P51140, Q8NCM8, P35556, P18168, P97607, Q06453, Q92008, Q05858, Q9Y366, Q9JJ79, Q91VN0, A2AJK6, Q07008, P10041, Q9QW30, Q9QYP1, Q8CG73, Q61555, P16912	2.44633	0.00703311
positive regulation of translational termination	GO:0045905	7	Q6IS14, Q9C505, Q9AXQ7, Q5R898, Q945F4, P38672, P19211	7.59425	0.00728977
ribonucleoside triphosphate biosynthetic process	GO:0009201	72	Q50KA8, Q0BQE6, Q26975, B9JTR3, Q8W4E2, Q5NQZ1, Q9RWG8, P26854, P24797, B6YQC5, A6WXX1, Q5RFH3, Q6G1W7, P24798, P18907, P13607, P11505, P06686, P06687, Q7V049, A7G9Q9, P05025, O47494, P35317, Q1GEU7, P85282, A5G9D7, P13548, Q64392, Q38681, Q38680, Q91V37, P08428, Q8Y8Q5, P62815, A5GV55, C0R5I6, C3M9S1, P09626, B0TBN6, B0T338, P10719, Q0IUB5, B5ZAW1, P04074, P50997, P09572, Q2VZN0, B8IN03, Q13733,…	1.56852	0.00732137
nucleoside triphosphate biosynthetic process	GO:0009142	73	Q50KA8, Q0BQE6, Q26975, B9JTR3, Q8W4E2, Q5NQZ1, Q9RWG8, P26854, P24797, B6YQC5, A6WXX1, Q5RFH3, Q6G1W7, P24798, P18907, P13607, P11505, P06686, P06687, Q7V049, P36602, A7G9Q9, P05025, O47494, P35317, Q1GEU7, P85282, A5G9D7, P13548, Q64392, Q38681, Q38680, Q91V37, P08428, Q8Y8Q5, P62815, A5GV55, C0R5I6, C3M9S1, P09626, B0TBN6, B0T338, P10719, Q0IUB5, B5ZAW1, P04074, P50997, P09572, Q2VZN0, B8IN03,…	1.56208	0.00726025
meiotic cell cycle	GO:0051321	30	O35923, Q6MG62, P29295, Q9Y5K1, P0C6Y7, Q13472, Q8CDG1, P06786, Q5XHZ9, Q61880, O15457, Q9VUM0, Q8VIG3, Q14565, Q9JIM0, Q9UQ84, Q8WYR4, P48727, P97789, O70576, P32597, Q99MV1, Q6ICG8, Q9Y236, P97929, Q9SL02, P97679, Q99MT2, Q15645, P51587	2.12724	0.00732307
gamete generation	GO:0007276	52	O35923, Q6MG62, P62755, P35220, Q6P1E1, P55162, P97607, Q04671, Q8K450, P13395, Q61880, O15457, Q9QYE5, Q14565, Q9NYC9, Q9VKM1, Q9NDJ2, Q4U2R1, Q99MV1, Q9Y236, P97929, P10041, Q63679, P49762, P37276, P05532, Q03563, Q9Y5K1, Q10943, Q8CDG1, Q8K3V1, Q5XHZ9, P21187, Q14353, Q20168, P42346, P42345, P53563, P07207, Q9Y219, P18502, P51140, Q09530, O00507, P53013, Q21898, P97679, Q99MT2, P35381, Q07008,…	1.71733	0.00760641
chloride transport	GO:0006821	12	Q63633, P51799, P35525, Q7YRU6, Q5XXA6, Q7TPK6, Q5RK27, Q9UHW9, Q9TT16, Q93IM6, Q924N4, Q63632	3.88618	0.00757993
cellular macromolecule metabolic process	GO:0044260	906	O01692, Q61493, Q13472, Q9R172, Q07830, Q6MDY1, P06786, Q10057, Q5N1J4, Q1LTX2, P30919, Q5R8X7, Q9Z1T6, Q5ZL98, Q11208, Q9Y4A5, Q3SZG9, A2A4P0, Q90835, A8WIP6, Q62862, Q08834, Q1HPK6, Q7T3M9, Q9DHU2, Q6ZQ88, Q9Z1S0, O22584, Q9L6R7, P26686, Q5U2N4, P41116, P41745, P28189, O81363, Q7SXM0, P79926, O81361, P40213, Q3TAE8, Q07051, P81900, P67660, P97789, P40212, P21147, Q5HZJ0, Q9HDF6, Q962S0, Q13435,…	1.09389	0.00751871
larval development	GO:0002164	35	O01692, P29691, Q09996, Q03563, Q9U332, Q09466, P18168, P48152, P48150, Q9XVF7, O62518, P13395, Q17770, Q20168, P46577, Q27527, Q19626, Q09545, P07207, Q09533, Q86B79, Q18823, Q09530, O02639, Q22053, P48166, P53013, Q21898, Q20228, Q18212, P34369, P48158, O01802, P50880, Q04833	1.97253	0.00811129
chromatin assembly or disassembly	GO:0006333	33	Q6PDG5, P06352, P02287, Q6AYK9, P02284, P06786, P90543, P02309, Q43083, P16887, Q27489, A2AJK6, Q08972, P69152, P69150, P07794, Q22RG7, Q5KMT5, Q9QXV1, P35067, P08436, P35065, P80737, Q28DR4, P35064, P32597, Q7RXR3, P08992, Q8BYH8, Q6YNC8, O14647	2.01698	0.00838883
molting cycle	GO:0042303	15	Q09530, Q9U332, P48727, Q61001, P48166, Q95Y04, P48152, P48150, P34369, P48158, Q04833, Q07008, P29993, Q9QYP1, P32870	3.15988	0.00867334
translational frameshifting	GO:0006452	7	Q6IS14, Q9C505, Q9AXQ7, Q5R898, Q945F4, P38672, P19211	7.23262	0.00892596
positive regulation of translational elongation	GO:0045901	7	Q6IS14, Q9C505, Q9AXQ7, Q5R898, Q945F4, P38672, P19211	7.23262	0.00892596
oocyte maturation	GO:0001556	7	O35923, Q5XHZ9, P97929, Q61880, Q15645, P51587, Q14565	7.23262	0.00892596
male meiosis	GO:0007140	9	O35923, Q5XHZ9, P97929, Q61880, P97679, Q15645, P51587, Q14565, O70576	5.13897	0.00886294
nitric oxide metabolic process	GO:0046209	9	P29476, P07756, P79290, O61309, O61608, P35228, Q99571, Q27571, Q90703	5.13897	0.00886294
cilium morphogenesis	GO:0060271	12	Q98SP7, Q5RHH4, Q9JJ79, Q9JKU3, Q61001, Q8NFJ9, Q8NCM8, Q8CG73, P84889, Q8R0K9, Q9UG01, Q6VH22	3.77354	0.00927472
nucleoside triphosphate metabolic process	GO:0009141	77	Q50KA8, Q0BQE6, Q26975, B9JTR3, Q8W4E2, Q5NQZ1, Q9RWG8, P26854, P24797, B6YQC5, A6WXX1, Q5RFH3, Q6G1W7, P24798, P18907, P13607, P11505, P06686, P06687, P70583, Q7V049, P36602, A7G9Q9, P05025, O47494, P35317, Q6C141, Q1GEU7, P85282, Q8INF0, A5G9D7, P13548, Q64392, Q38681, Q38680, Q91V37, P08428, Q8Y8Q5, P62815, A5GV55, C0R5I6, C3M9S1, P09626, B0TBN6, B0T338, P10719, Q0IUB5, B5ZAW1, P04074, P50997,…	1.52023	0.00990595
limb morphogenesis	GO:0035108	17	P07207, O88572, Q8NCM8, P35556, P18168, P97607, Q05858, Q9Y366, Q9JJ79, Q91VN0, Q07008, P10041, A2AJK6, Q9QYP1, Q9QW30, Q8CG73, Q61555	2.81575	0.0109337
cellular catabolic process	GO:0044248	217	Q8BZQ7, Q9YHT1, P0A5H3, Q0A845, P36683, Q7TMY8, O43294, Q920L2, P06686, Q9CZV8, A1K5Q9, Q9EPU0, P51066, Q8INF0, P49297, Q925U4, Q4U2R1, B4SAK8, Q9V3P0, Q01205, Q10663, Q66HD0, P35704, Q6DCN1, P35700, P07756, Q6ZQ93, Q5RJH6, Q56063, B1W3N4, Q9HFN2, Q94523, P23378, Q8CF97, Q5HZJ0, Q10N21, Q9P727, Q7ZY08, Q9UL12, P28299, Q6P6Z0, Q17P71, Q92PB6, O13755, Q9RTN7, Q8L3Z8, Q923J6, O18778, Q09545, Q9USP8,…	1.25558	0.010871
meiosis I	GO:0007127	15	Q9JIM0, Q6MG62, P29295, P0C6Y7, Q9Y5K1, Q8CDG1, P06786, Q5XHZ9, P97679, Q61880, Q99MT2, O15457, Q15645, Q9VUM0, Q14565	3.07045	0.0110136
central nervous system development	GO:0007417	44	O35923, P37276, P98158, P07335, Q9VIP7, Q8UWJ4, Q9R172, Q98931, Q8NFJ9, Q6AYY8, Q15818, P55162, P97607, P46530, Q6NN85, P13395, P29993, Q05793, Q24423, Q62910, O42131, P07207, Q9Y219, P98164, Q9EQN5, Q61982, P15289, Q8NCM8, P31695, A2ARV4, Q64511, Q92008, P97929, Q9JJ79, P10041, Q07008, Q62233, P50430, P05696, P51587, Q8CG73, P49762, Q6ZQ88, Q6PBC4	1.77455	0.0110597
positive regulation of protein complex disassembly	GO:0043243	7	Q6IS14, Q9C505, Q9AXQ7, Q5R898, Q945F4, P38672, P19211	6.90387	0.0109989
ATP hydrolysis coupled proton transport	GO:0015991	7	P09626, P06686, P06687, P27112, Q13733, Q92126, Q91V37	6.90387	0.0109989
macromolecular complex assembly	GO:0065003	98	P06352, Q86WG5, P33626, P33629, Q90474, P63155, P62755, P11139, Q8BKC5, P41383, P27952, Q08114, A6NHL2, Q92621, O14187, P18288, P16887, P51401, P23978, P38129, P08070, Q9QYP1, Q9LKI8, Q28IX8, Q62083, Q80U96, P41351, Q92973, Q91240, P09117, Q9D6F9, P41352, Q91YE6, P35067, P28287, P31696, P08436, P35065, P80737, P41937, Q28DR4, Q5SWD9, P35064, P12368, Q9ZRB7, Q3YUK4, Q94AH6, Q99571, P17079, O44388,…	1.42807	0.0118927
purine nucleoside triphosphate metabolic process	GO:0009144	74	Q50KA8, Q0BQE6, Q26975, B9JTR3, Q8W4E2, Q5NQZ1, Q9RWG8, P26854, P24797, B6YQC5, A6WXX1, Q5RFH3, Q6G1W7, P24798, P18907, P13607, P11505, P06686, P06687, Q7V049, P36602, A7G9Q9, P05025, O47494, P35317, Q1GEU7, P85282, Q8INF0, A5G9D7, P13548, Q64392, Q38681, Q38680, Q91V37, P08428, Q8Y8Q5, P62815, A5GV55, C0R5I6, C3M9S1, P09626, B0TBN6, B0T338, P10719, Q0IUB5, B5ZAW1, P04074, P50997, P09572, Q2VZN0,…	1.52049	0.0123817
response to nutrient	GO:0007584	19	O35923, P98164, P98158, P15289, P33121, P07871, P11960, P29476, Q9VK45, O70244, P97929, Q3UG20, P50442, P51587, P50430, P42345, Q62910, P41887, Q01728	2.57662	0.0126472
purine ribonucleoside triphosphate metabolic process	GO:0009205	73	Q50KA8, Q0BQE6, Q26975, B9JTR3, Q8W4E2, Q5NQZ1, Q9RWG8, P26854, P24797, B6YQC5, A6WXX1, Q5RFH3, Q6G1W7, P24798, P18907, P13607, P11505, P06686, P06687, Q7V049, A7G9Q9, P05025, O47494, P35317, Q1GEU7, P85282, Q8INF0, A5G9D7, P13548, Q64392, Q38681, Q38680, Q91V37, P08428, Q8Y8Q5, P62815, A5GV55, C0R5I6, C3M9S1, P09626, B0TBN6, B0T338, P10719, Q0IUB5, B5ZAW1, P04074, P50997, P09572, Q2VZN0, B8IN03,…	1.51719	0.0137559
limb development	GO:0060173	17	P07207, O88572, Q8NCM8, P35556, P18168, P97607, Q05858, Q9Y366, Q9JJ79, Q91VN0, Q07008, P10041, A2AJK6, Q9QYP1, Q9QW30, Q8CG73, Q61555	2.71223	0.0154221
ribonucleoside triphosphate metabolic process	GO:0009199	73	Q50KA8, Q0BQE6, Q26975, B9JTR3, Q8W4E2, Q5NQZ1, Q9RWG8, P26854, P24797, B6YQC5, A6WXX1, Q5RFH3, Q6G1W7, P24798, P18907, P13607, P11505, P06686, P06687, Q7V049, A7G9Q9, P05025, O47494, P35317, Q1GEU7, P85282, Q8INF0, A5G9D7, P13548, Q64392, Q38681, Q38680, Q91V37, P08428, Q8Y8Q5, P62815, A5GV55, C0R5I6, C3M9S1, P09626, B0TBN6, B0T338, P10719, Q0IUB5, B5ZAW1, P04074, P50997, P09572, Q2VZN0, B8IN03,…	1.5114	0.0153559
regulation of translation	GO:0006417	37	Q6IS14, Q9C505, P0C2H9, P24050, Q6DJB9, Q5R898, Q8CDG1, Q5KN60, Q12213, Q5U2N4, P62271, P05754, Q9AXQ7, P41805, P46990, P21187, P05736, P42346, Q945F4, P42345, Q08972, Q9EPU0, P40213, P29453, Q4G050, Q92616, Q63270, P40212, P26784, P26781, Q90875, P02994, Q8IWZ3, P05696, P38672, P17079, P19211	1.84557	0.0157013
proton transport	GO:0015992	57	Q0BQE6, Q26975, Q8W4E2, B9JTR3, Q5NQZ1, Q9RWG8, P26854, P21616, B6YQC5, A6WXX1, Q6G1W7, P06686, P06687, Q7V049, A7G9Q9, O47494, Q1GEU7, A5G9D7, P13548, Q64392, Q38681, Q38680, Q91V37, P08428, P62815, A5GV55, C0R5I6, C3M9S1, P09626, B0T338, P10719, Q0IUB5, B5ZAW1, Q2VZN0, B8IN03, P27112, Q13733, Q19626, Q43362, Q03105, Q8F641, O22552, Q8RHJ2, A9IYW6, Q21898, Q61941, P15999, Q4FP37, P12862, P31414,…	1.60621	0.0161127
macromolecule metabolic process	GO:0043170	990	O01692, Q61493, Q9R172, Q13472, Q07830, Q6MDY1, P06786, Q10057, Q5N1J4, Q1LTX2, P30919, Q5R8X7, Q9Z1T6, Q5ZL98, Q11208, Q9Y4A5, Q3SZG9, A2A4P0, Q90835, A8WIP6, Q62862, Q08834, Q1HPK6, P00708, Q7T3M9, Q9JJ79, Q9DHU2, Q6ZQ88, P57756, Q9Z1S0, O22584, Q9L6R7, P26686, Q5U2N4, P41116, P41745, P28189, O81363, Q7SXM0, A5HII1, P79926, O81361, P40213, Q07051, Q3TAE8, P81900, P67660, Q26636, P97789, P40212,…	1.07912	0.0159983
bioluminescence	GO:0008218	6	Q95P04, Q96RW7, B5DFC9, Q9U6Y4, Q9U6Y5, P83690	8.1367	0.0159394
thymic T cell selection	GO:0045061	6	Q92608, Q9Y219, Q9QYE5, Q9JM52, Q8C3J5, P97607	8.1367	0.0159394
reproductive structure development	GO:0048608	26	O35923, Q05431, P97607, Q64213, Q9VK45, P97852, O82486, Q61880, O15457, Q19791, Q9SRX2, Q14565, P53563, Q80YX1, Q9Y219, P41562, P51140, P17094, O22263, Q42384, P97929, Q07008, Q99MT2, P51587, Q94AH6, Q9FEA2	2.12885	0.0162425
carbohydrate catabolic process	GO:0016052	104	Q9WY51, Q8ZK58, Q8ZL90, P46257, P46256, P26300, Q92263, A0PVV1, B3PHI3, A1K5Q9, P00359, P00355, Q9C2U0, O00869, Q8JH71, P91895, B4RZM6, P00360, Q5R928, P0A9S3, Q5WUE0, P55275, Q9HGY8, Q40677, P16617, A4IZ54, P07756, Q8MIF7, Q6CJG5, Q9LEJ0, Q01558, P08439, Q2RND0, P20445, B1W3N4, Q42971, Q0J8A4, P42042, Q8NN33, P40370, P51903, Q9QXN4, P48492, Q83C87, C0QV47, P48491, P48494, Q2SML7, Q06437, P15429,…	1.3964	0.0163503
neuron fate commitment	GO:0048663	12	P07207, Q9Y219, Q92008, P97677, P51140, P10041, Q07008, Q9R172, Q9QYE5, Q61982, O70437, P97607	3.47166	0.0165367
tissue regeneration	GO:0042246	8	P12545, P15429, Q07008, P50442, Q9R172, Q9QW30, P00747, Q63772	5.26009	0.0170005
regulation of striated muscle contraction	GO:0006942	8	P50997, P18907, P09572, O54898, P26817, P24797, P06686, Q99571	5.26009	0.0170005
oogenesis	GO:0048477	24	P07207, O35923, P37276, Q9VKM1, P18502, Q9NDJ2, P51140, P62755, Q10943, P35220, Q8CDG1, P55162, Q5XHZ9, P97929, P13395, P21187, P97679, Q61880, P10041, Q20168, Q15645, P51587, P49762, Q14565	2.19725	0.0172999
spindle elongation	GO:0051231	9	O16797, P50882, Q7KR04, P46223, P55935, P29327, P41092, O61231, Q9VS34	4.54141	0.0177239
mitotic spindle elongation	GO:0000022	9	O16797, P50882, Q7KR04, P46223, P55935, P29327, P41092, O61231, Q9VS34	4.54141	0.0177239
response to organic cyclic substance	GO:0014070	19	P53563, O35923, Q80Z29, P36876, P41562, O74856, P81900, P09117, O88563, O61734, P26817, Q27593, Q864S8, P33121, P27075, P29476, P23978, P05696, P51587	2.46862	0.018878
pachytene	GO:0000239	5	Q5XHZ9, Q61880, P97679, Q15645, Q14565	10.8489	0.0192055
hydrogen transport	GO:0006818	57	Q0BQE6, Q26975, Q8W4E2, B9JTR3, Q5NQZ1, Q9RWG8, P26854, P21616, B6YQC5, A6WXX1, Q6G1W7, P06686, P06687, Q7V049, A7G9Q9, O47494, Q1GEU7, A5G9D7, P13548, Q64392, Q38681, Q38680, Q91V37, P08428, P62815, A5GV55, C0R5I6, C3M9S1, P09626, B0T338, P10719, Q0IUB5, B5ZAW1, Q2VZN0, B8IN03, P27112, Q13733, Q19626, Q43362, Q03105, Q8F641, O22552, Q8RHJ2, A9IYW6, Q21898, Q61941, P15999, Q4FP37, P12862, P31414,…	1.58156	0.0207701
regeneration	GO:0031099	11	P12545, P98164, P15429, P09117, P98158, Q07008, P50442, Q9R172, Q9QW30, P00747, Q63772	3.61631	0.0210946
molting cycle, collagen and cuticulin-based cuticle	GO:0018996	10	P48158, Q04833, Q09530, P48727, Q9U332, P48166, Q95Y04, P48152, P34369, P48150	3.94507	0.0213519
phosphocreatine metabolic process	GO:0006603	4	P09605, P07335, P25809, P00564	17.3583	0.0224977
morphogenesis of an epithelium	GO:0002009	29	Q69ZR2, Q10943, Q61001, Q9UG01, P97607, P46530, Q9EPZ6, Q8VHB5, O43294, Q19791, Q9QYE5, Q24423, P84889, P07207, Q80YX1, Q9Y219, Q09530, P51140, Q90Z05, Q63722, Q92008, Q9Y366, Q9JKU3, Q04833, Q07008, P10041, Q9QW30, O70437, Q6VH22	1.97253	0.0227028
anatomical structure morphogenesis	GO:0009653	126	O01692, Q69ZR2, P98158, Q09996, P62755, Q9R172, Q8R1F6, Q9VKV8, P35875, Q9UG01, Q06453, O14514, Q9VPH7, P13395, O43294, Q19791, A0JC51, P84889, P32870, Q07139, P98164, Q9VKM1, Q99J83, Q86B79, Q18823, Q90Z05, Q24119, Q63722, Q9JJ79, Q04833, Q9JKU3, Q91VN0, Q62233, O70437, Q6VH22, Q92608, Q5RHH4, O88572, Q8UWJ4, Q10943, P35228, P18168, P46530, P12545, Q9EPZ6, Q14353, Q8VHB5, A2AJK6, Q17770, O76512,…	1.33297	0.0226395
embryonic limb morphogenesis	GO:0030326	13	O88572, P35556, Q8NCM8, P97607, Q9Y366, Q9JJ79, Q91VN0, Q07008, A2AJK6, Q9QYP1, Q9QW30, Q61555, Q8CG73	3.0997	0.0231472
embryonic appendage morphogenesis	GO:0035113	13	O88572, P35556, Q8NCM8, P97607, Q9Y366, Q9JJ79, Q91VN0, Q07008, A2AJK6, Q9QYP1, Q9QW30, Q61555, Q8CG73	3.066	0.0253196
T cell selection	GO:0045058	6	Q92608, Q9Y219, Q9QYE5, Q9JM52, Q8C3J5, P97607	7.23262	0.025482
determination of adult life span	GO:0008340	14	P17336, Q18823, P54276, O02639, P48152, Q20228, Q18212, Q9VK45, P13607, Q27487, O02056, Q10663, P32870, Q19626	2.89305	0.0257978
nitric oxide biosynthetic process	GO:0006809	8	P29476, P79290, O61309, O61608, P35228, Q99571, Q27571, Q90703	4.82175	0.0263611
regulation of translational termination	GO:0006449	8	Q9EPU0, Q6IS14, Q9C505, Q9AXQ7, Q5R898, Q945F4, P38672, P19211	4.82175	0.0263611
ATP biosynthetic process	GO:0006754	64	Q0BQE6, Q26975, B9JTR3, Q8W4E2, Q5NQZ1, Q9RWG8, P26854, P24797, B6YQC5, A6WXX1, Q6G1W7, P24798, P18907, P13607, P11505, P06686, P06687, Q7V049, A7G9Q9, P05025, O47494, P35317, Q1GEU7, A5G9D7, P13548, Q64392, Q38681, Q38680, Q91V37, P08428, Q8Y8Q5, P62815, A5GV55, C0R5I6, C3M9S1, P09626, B0T338, P10719, Q0IUB5, B5ZAW1, P04074, P50997, P09572, Q2VZN0, B8IN03, P27112, Q13733, Q19626, Q43362, Q03105,…	1.51766	0.026483
purine nucleotide biosynthetic process	GO:0006164	97	P51839, Q50KA8, B0TLV1, Q26975, Q8W4E2, B9JTR3, B6YQC5, A6WXX1, Q5SUR0, P18907, P06686, P06687, Q7V049, P36602, P32870, O47494, A7G9Q9, Q8INF0, A5G9D7, Q64392, Q91V37, P08428, Q8Y8Q5, O43007, A5GV55, P55205, C0R5I6, C3M9S1, Q0IUB5, P04074, A4IQS0, P50997, P09572, Q2VZN0, B8IN03, Q2EN76, Q19626, Q43362, Q03105, Q21898, Q4FP37, Q9M8D3, P35381, O02740, P18910, Q7CPE1, Q3AFJ7, P51842, Q0BQE6, Q9RWG8,…	1.38558	0.0267134
positive regulation of growth rate	GO:0040010	27	O01692, Q09996, Q10943, P48150, Q9XVF7, O62518, Q27489, Q17770, P46577, Q27527, O17214, Q09545, Q09533, Q18823, Q09530, Q17693, P34329, Q22053, P53013, Q95Y04, Q20228, Q18212, O01802, P50880, P34697, Q04833, Q17967	1.99946	0.0270258
brain development	GO:0007420	33	O35923, P37276, P98158, P07335, Q9VIP7, Q98931, Q9R172, Q8NFJ9, P97607, P46530, Q6NN85, P29993, Q05793, Q62910, Q24423, O42131, Q9Y219, P98164, Q61982, Q8NCM8, P31695, A2ARV4, Q64511, Q92008, P97929, Q9JJ79, Q07008, Q62233, P51587, P49762, Q8CG73, Q6ZQ88, Q6PBC4	1.84544	0.0270781
reproductive cellular process	GO:0048610	36	O35923, P37276, P05532, Q10943, Q8CDG1, Q6P1E1, P55162, Q04671, Q64213, P97852, Q5XHZ9, P13395, Q61880, Q20168, P42346, P42345, Q14565, Q80YX1, P53563, P07207, P60010, Q9VKM1, P18502, Q09530, P51140, P15289, Q6ICG8, Q99MV1, Q9Y236, P97929, P10041, Q07008, P35381, Q15645, P51587, P49762	1.78747	0.0271779
sexual reproduction	GO:0019953	58	O35923, Q6MG62, P62755, Q8NFJ9, P35220, Q6P1E1, P55162, Q04671, P97607, Q8K450, P13395, Q61880, O15457, Q9QYE5, Q14565, Q9NYC9, P60010, Q9VKM1, Q9NDJ2, Q4U2R1, O22263, Q99MV1, Q6ICG8, Q9Y236, P97929, P10041, Q63679, P49762, P37276, P05532, Q03563, Q9Y5K1, Q10943, Q8CDG1, Q8K3V1, Q5XHZ9, P21187, Q14353, Q20168, P42346, P42345, P41887, P07207, P53563, Q9Y219, P18502, P51140, Q09530, O00507, P15289,…	1.54985	0.0270124
defense response to bacterium	GO:0042742	12	Q42384, P00708, P11941, Q7SID7, P27323, P12026, P34791, Q17005, P35228, Q38862, Q90703, P70248	3.2145	0.0270054
organelle organization	GO:0006996	179	Q96BD5, O35923, A6QP75, Q6PDG5, O54772, Q8BZQ7, Q9DAT2, P62755, P35875, P06786, P27952, Q24297, Q96PY6, P16887, Q7TMY8, P13395, P29993, A7RR04, P25153, Q9Y4A5, Q8QHA5, A2BGR3, Q9JIM0, Q99J83, Q8CID0, P35067, P08436, P35065, O70576, P35064, Q5SWD9, P50882, Q6ICG8, Q6KCD5, P79457, Q9JJ79, Q8BYH8, Q63679, Q6ZQ88, Q9FEA2, P13796, P55201, P17079, O14647, Q9Z1S0, Q92608, Q6GQ82, Q6IQX0, Q4P328, Q7KR04,…	1.25693	0.0271898
posttranscriptional regulation of gene expression	GO:0010608	45	Q6IS14, Q9C505, P0C2H9, P24050, Q6DJB9, Q5R898, Q8CDG1, Q5KN60, Q12213, Q5U2N4, P62271, P05754, P29844, Q9AXQ7, P41805, P46990, P21187, P05736, P42346, Q945F4, P42345, O76512, Q08972, Q9EPU0, P40213, Q9VKM1, P29453, B2RX14, Q4G050, Q92616, Q9FJR0, Q91YE6, Q63270, P40212, P26784, P26781, Q90875, Q8IWZ3, P02994, B4J497, Q5R539, P05696, P38672, P17079, P19211	1.65773	0.0279844
cell fate determination	GO:0001709	12	P07207, Q9Y219, P37276, Q9VKM1, P97677, O00548, P13395, Q9QYE5, Q9QW30, Q24119, Q63722, P97607	3.1753	0.0293148
nematode larval development	GO:0002119	31	O01692, P29691, Q09996, Q03563, Q9U332, Q09466, P48152, P48150, Q9XVF7, O62518, Q17770, Q20168, P46577, Q27527, Q09545, Q19626, Q09533, Q18823, Q09530, O02639, Q22053, P48166, P53013, Q21898, Q20228, Q18212, P34369, P48158, O01802, P50880, Q04833	1.86843	0.0307553
regulation of growth rate	GO:0040009	27	O01692, Q09996, Q10943, P48150, Q9XVF7, O62518, Q27489, Q17770, P46577, Q27527, O17214, Q09545, Q09533, Q18823, Q09530, Q17693, P34329, Q22053, P53013, Q95Y04, Q20228, Q18212, O01802, P50880, P34697, Q04833, Q17967	1.95934	0.0340729
inositol metabolic process	GO:0006020	11	Q8ZK58, Q40271, Q6DDT1, Q6AYK3, O82200, Q9QXN4, Q7ZXY0, Q9JHU9, Q38862, Q9S7U0, P42800	3.31495	0.0358575
fatty acid biosynthetic process	GO:0006633	33	Q6GQN8, Q86SK9, P37798, P55275, Q9HGY8, Q6CJG5, P92958, Q114K0, Q2KIA4, P11029, P48500, O62849, P12785, Q00955, Q12574, P12276, P48492, Q64420, P48491, P48494, Q6SKG1, P21147, Q9TT94, P91895, O16025, O00763, A0JPQ8, P19096, O00767, Q71SP7, P59668, Q5R928, P30349	1.8036	0.0364085
reproductive process	GO:0022414	88	Q80Z29, O35923, Q6MG62, P29691, Q9U332, P62755, Q8NFJ9, P35220, P55162, Q6P1E1, Q04671, P97607, Q64213, Q9VK45, Q8K450, P13395, Q61880, O15457, Q19791, Q9QYE5, P32870, Q14565, Q80YX1, P28799, Q9NYC9, P60010, P41562, Q9VKM1, Q9NDJ2, P48166, Q18212, Q4U2R1, O22263, Q6ICG8, Q42384, Q99MV1, Q9Y236, P97929, P10041, Q63679, P49762, Q94AH6, Q9FEA2, Q9Z0H3, P47990, P37276, Q05431, P05532, Q03563, Q9Y5K1,…	1.39373	0.036929
inner ear receptor cell fate commitment	GO:0060120	4	Q9Y219, P97677, Q9QYE5, P97607	14.4652	0.0371299
imaginal disc lineage restriction	GO:0035161	4	P07207, P18502, P10041, P18168	14.4652	0.0371299
creatine biosynthetic process	GO:0006601	4	Q2HJ74, Q14353, P50442, Q9I9K9	14.4652	0.0371299
hemocyte proliferation	GO:0035172	4	P07207, O35923, P97929, P51587	14.4652	0.0371299
auditory receptor cell fate commitment	GO:0009912	4	Q9Y219, P97677, Q9QYE5, P97607	14.4652	0.0371299
bristle morphogenesis	GO:0008407	6	P07207, Q86B79, P51140, P10041, P49762, P55162	6.50936	0.0375918
gonad development	GO:0008406	16	P53563, O35923, Q9Y219, P41562, P51140, P97607, Q64213, P97852, Q9VK45, P97929, Q61880, Q99MT2, O15457, Q19791, P51587, Q14565	2.51569	0.0375855
sex differentiation	GO:0007548	28	O35923, P29691, Q03563, Q9U332, Q10943, P97607, Q64213, Q9VK45, P97852, Q61880, O15457, A2AJK6, Q19791, P46577, Q27527, O76512, Q14565, P53563, Q9Y219, P41562, P51140, P48166, Q18212, P34369, P97929, Q99MT2, P51587, P49762	1.9105	0.0376334
regulation of heart contraction	GO:0008016	11	P29476, P50997, P18907, P09572, O54898, P26817, P06686, P05696, P35228, Q99571, Q01728	3.26954	0.0381693
embryonic morphogenesis	GO:0048598	40	Q69ZR2, O88572, P62755, Q8R1F6, Q61001, Q9UG01, Q64331, P97607, P46530, Q9EPZ6, O43294, A2AJK6, Q17770, Q9QYP1, Q9QYE5, Q05793, O76512, P84889, Q3UHK6, P07207, Q9Y219, Q09530, P51140, Q90Z05, Q24119, P35556, Q8NCM8, Q18212, Q92008, Q9Y366, Q9JKU3, Q9JJ79, Q91VN0, Q07008, P70428, Q9QW30, Q8CG73, Q61555, O70437, Q6VH22	1.67875	0.0403012
development of primary sexual characteristics	GO:0045137	17	P53563, O35923, Q9Y219, P41562, P51140, P97607, Q64213, Q9VK45, P97852, P97929, Q61880, Q99MT2, O15457, A2AJK6, Q19791, P51587, Q14565	2.39522	0.0420116
coenzyme metabolic process	GO:0006732	111	B0TLV1, Q5K8V7, Q8ZL90, P53596, Q8ZPL7, Q0QF17, Q9YHT1, P0A5H3, Q0A845, P36683, Q920L2, A0PVV1, B3PHI3, Q09582, A1K5Q9, P41562, P51066, Q28ED0, P28240, P49297, Q8NJ72, Q63270, B0BM36, Q9QXG4, P91895, Q01205, O43007, Q10663, Q5R928, P37431, P55275, A4IQS0, Q9HGY8, O13285, Q6CJG5, Q56063, B1W3N4, Q9HFN2, P42449, Q01059, Q94523, Q8NN33, Q2A1K3, P48492, Q83C87, P48491, P48494, Q06437, Q40345, O74962,…	1.32844	0.0429092
cell proliferation	GO:0008283	34	Q92608, O35923, Q96T88, P37276, P98158, P35704, P05532, P62755, Q5RBT3, P35700, P35228, Q04671, Q9DE46, P13395, P24547, Q24423, Q8C3J5, P53563, P07207, P98164, P21127, Q8CFC1, Q9NDJ2, P09884, A2ARV4, Q5XIP1, P97929, P50096, Q00526, Q9ES03, Q5R539, P51587, P50238, Q6ZQ88	1.75232	0.0458424
system process	GO:0003008	75	P51839, Q13045, Q86WG5, P26817, P24797, Q9VE46, Q8R1F6, Q8NFJ9, Q9W0Y8, Q15818, P13607, P13395, P23978, P06686, P29993, Q05962, Q8NI36, P06687, Q9QYE5, P32870, Q8R0K9, P49419, Q62083, Q99J83, P56161, O94983, P31696, Q3SWT6, Q63270, P60881, P04181, Q8K3M6, Q63633, Q90875, Q92008, Q5T1H1, Q9ES03, P49762, Q99571, P25160, Q63537, P09626, Q04400, Q5RHH4, P53790, P27398, Q96RW7, P35228, Q64331, P29476,…	1.42374	0.0463906
nucleosome organization	GO:0034728	26	P07794, P06352, Q22RG7, Q9NDJ2, P02287, Q5KMT5, P02284, P35067, P08436, P90543, P35065, P80737, Q28DR4, P02309, P35064, P32597, Q43083, Q7RXR3, P08992, P16887, Q27489, Q6YNC8, P69152, P69150	1.92541	0.0485865
RCP4.5 vs Present Day Molecular Functions
structural constituent of ribosome	GO:0003735	257	O01692, P49688, P62755, P24050, P27952, P09895, Q9FLF0, O60128, A5KE24, P62268, P54780, P05736, Q6PBF0, P05735, O59953, P49693, Q98SC7, Q6NUH0, P36584, P49398, Q42064, O42706, Q06559, Q9M5M7, O76756, Q9UT56, P55828, Q5CPC9, Q8LEM8, Q876B2, A4WH02, O22431, Q9BHU1, Q7T3M9, Q8MLY8, P62251, O22584, P34040, P13471, P23403, Q9NE83, Q9VXX8, P41116, P28189, B1JIW7, P62246, O81363, P62832, Q6XIM8, O81361,…	3.34863	1.64991e-63
structural molecule activity	GO:0005198	312	O01692, P49688, P33629, P62755, P24050, Q6ZU64, P11139, P27952, P09895, Q9FLF0, Q8JGW0, O60128, A5KE24, P62268, P54780, P05736, Q6PBF0, P05735, O59953, P49693, Q98SC7, Q6NUH0, Q9LKI8, P98095, P36584, P49398, Q42064, Q13751, O42706, P41351, P41352, Q06559, Q9M5M7, O76756, Q9UT56, P55828, Q5CPC9, Q876B2, Q8LEM8, O22431, A4WH02, Q9BHU1, Q7T3M9, Q8MLY8, Q9ZRB7, P62251, O22584, P34040, P13471, P23403,…	2.86004	4.07198e-62
microtubule motor activity	GO:0003777	42	P37276, Q8BW94, Q9C0G6, Q9P225, Q3V0Q1, Q05090, Q6NWW5, Q63170, P0C6F1, P46874, P23098, Q9QXL2, Q9P2D7, Q2VIQ3, Q9QXL1, Q923J6, Q9WV04, Q63164, P78716, Q8WXX0, Q9US60, Q9NYC9, Q27802, Q9UFH2, Q91XQ0, Q8VHE6, O02414, Q69Z23, Q8NCM8, Q96JB1, P39057, Q960Z0, O96860, Q6ZR08, P38650, Q8IVF4, Q78P75, Q9JJ79, Q8TD57, Q8TE73, Q96DT5	4.07724	1.48359e-11
motor activity	GO:0003774	61	Q63170, P0C6F1, P70248, P23098, Q9P2D7, Q923J6, Q9WV04, Q63164, Q63357, P78716, Q63355, Q9US60, Q9NYC9, Q27802, Q23978, Q69Z23, Q96JB1, Q17R14, Q960Z0, Q6ZR08, P38650, Q9JJ79, P47807, Q8TD57, O00159, Q5SUA5, Q5NVM2, P37276, Q8BW94, Q9C0G6, Q9P225, Q3V0Q1, Q16959, Q05090, Q6NWW5, Q64331, Q05096, P46874, Q9QXL2, Q9QXL1, Q2VIQ3, Q8WXX0, Q8WXR4, Q8NEV4, Q16960, O94832, Q5ZMC2, Q9HD67, Q9UFH2, Q91XQ0,…	2.81503	4.08103e-10
isocitrate lyase activity	GO:0004451	15	P51066, P28240, P28299, P0A9G6, Q8RQN6, P49297, Q8NJ72, P0A5H3, Q8J232, P42449, Q10663, Q9HFN2, Q9K9H0	10.428	6.4077e-09
phosphoenolpyruvate carboxykinase (ATP) activity	GO:0004612	20	P10963, Q5SLL5, C4K3J5, B9KD79, Q8EP04, Q39QU2, Q9XFA2, A6Q102, B4F025, Q9SLZ0, Q2S008, Q7RVS9, Q16AH6, B9JG59, Q2RKS7, B6JJT0, A1RPC2, Q6FRR0, A5GBF9, O43112	6.07074	7.51798e-08
creatine kinase activity	GO:0004111	12	P09605, P05122, P12532, P07335, P25809, P00566, P70079, P18294, P00565, P00564, P24722, P11009	11.7552	1.62695e-07
glyceraldehyde-3-phosphate dehydrogenase (phosphorylating) activity	GO:0004365	26	P26517, Q0J8A4, P51469, P00359, P26521, P00355, P04797, P49433, Q6CCU7, O16027, Q8NK47, P57384, P87197, Q92263, P09317, Q01558, P08439, P00360, Q9N655, P20445, P52694, Q09054, Q9Z7T0, Q5MJ86	4.24492	2.9659e-07
calcium ion binding	GO:0005509	142	Q8N4A0, P98158, P81428, P0C6B8, Q9R172, Q91ZX7, Q8BGT9, P26613, Q8JGW0, O00602, P13395, P29993, P10079, O43581, P98095, P98164, Q8WVQ1, Q5ZQU0, Q3SWT6, Q63722, Q925U4, O35474, P00708, P70549, Q5T1H1, Q7SXF6, Q04833, Q91VN0, Q90Y54, Q66HD0, P13796, Q3SEK0, P37889, Q3SEK2, Q62381, Q94726, Q05431, Q62918, P47971, Q96RW7, Q8UWJ4, P38659, P35228, P18168, Q9PTT2, P12545, P46530, P13667, Q4LDE5, P49013,…	1.67319	3.89006e-07
glyceraldehyde-3-phosphate dehydrogenase activity	GO:0008943	26	P26517, Q0J8A4, P51469, P00359, P26521, P00355, P04797, P49433, Q6CCU7, O16027, Q8NK47, P57384, P87197, Q92263, P09317, Q01558, P08439, P00360, Q9N655, P20445, P52694, Q09054, Q9Z7T0, Q5MJ86	4.15059	3.85415e-07
pyrophosphatase activity	GO:0016462	334	P33629, Q26975, P29691, P11139, B6YQC5, A6WXX1, Q6MDI5, P18907, Q9P2D7, Q61880, P06686, P06687, Q1L5Z9, Q5KNF8, P21565, A7RR04, Q58E76, A7G9Q9, Q9LKI8, A5V604, Q5KN36, Q9EPU0, Q9JXR3, P41351, Q90835, A2A4P0, P41352, Q9D892, Q23978, Q96JB1, Q1XDF4, Q1HPK6, Q64392, Q17R14, A2RUV5, Q9LZF6, Q8IVH4, Q8Y8Q5, Q9JJ79, Q8BYH8, A5GV55, C0R5I6, Q9ZRB7, Q5RAZ4, Q5XGS8, C4Z2R9, Q6PFE3, Q9C0G6, Q9CZU3, Q9P225,…	1.35277	7.24547e-07
nucleoside-triphosphatase activity	GO:0017111	325	P33629, Q26975, P29691, P11139, B6YQC5, A6WXX1, Q6MDI5, P18907, Q9P2D7, Q61880, P06686, P06687, Q1L5Z9, Q5KNF8, P21565, A7RR04, Q58E76, A7G9Q9, Q9LKI8, A5V604, Q5KN36, Q9EPU0, Q9JXR3, P41351, Q90835, A2A4P0, P41352, Q23978, Q96JB1, Q1XDF4, Q1HPK6, Q64392, Q17R14, A2RUV5, Q9LZF6, Q8IVH4, Q8Y8Q5, Q9JJ79, Q8BYH8, A5GV55, Q9ZRB7, C0R5I6, Q5RAZ4, Q5XGS8, C4Z2R9, Q6PFE3, Q9C0G6, Q9CZU3, Q9P225, Q5KN60,…	1.35923	6.67856e-07
hydrolase activity, acting on acid anhydrides, in phosphorus-containing anhydrides	GO:0016818	334	P33629, Q26975, P29691, P11139, B6YQC5, A6WXX1, Q6MDI5, P18907, Q9P2D7, Q61880, P06686, P06687, Q1L5Z9, Q5KNF8, P21565, A7RR04, Q58E76, A7G9Q9, Q9LKI8, A5V604, Q5KN36, Q9EPU0, Q9JXR3, P41351, Q90835, A2A4P0, P41352, Q9D892, Q23978, Q96JB1, Q1XDF4, Q1HPK6, Q64392, Q17R14, A2RUV5, Q9LZF6, Q8IVH4, Q8Y8Q5, Q9JJ79, Q8BYH8, A5GV55, C0R5I6, Q9ZRB7, Q5RAZ4, Q5XGS8, C4Z2R9, Q6PFE3, Q9C0G6, Q9CZU3, Q9P225,…	1.34795	8.37166e-07
hydrolase activity, acting on acid anhydrides	GO:0016817	334	P33629, Q26975, P29691, P11139, B6YQC5, A6WXX1, Q6MDI5, P18907, Q9P2D7, Q61880, P06686, P06687, Q1L5Z9, Q5KNF8, P21565, A7RR04, Q58E76, A7G9Q9, Q9LKI8, A5V604, Q5KN36, Q9EPU0, Q9JXR3, P41351, Q90835, A2A4P0, P41352, Q9D892, Q23978, Q96JB1, Q1XDF4, Q1HPK6, Q64392, Q17R14, A2RUV5, Q9LZF6, Q8IVH4, Q8Y8Q5, Q9JJ79, Q8BYH8, A5GV55, C0R5I6, Q9ZRB7, Q5RAZ4, Q5XGS8, C4Z2R9, Q6PFE3, Q9C0G6, Q9CZU3, Q9P225,…	1.34518	9.81578e-07
sodium:potassium-exchanging ATPase activity	GO:0005391	12	P50997, P18907, P09572, P13607, P24797, P06686, P06687, P04074, Q13733, P05025, P35317, P24798	9.57828	1.13145e-06
aconitate hydratase activity	GO:0003994	14	Q2A1K3, Q63270, Q9ER34, Q9I3F5, Q9SIB9, Q90875, Q42669, Q94A28, P36683, Q9RTN7, Q42560, O13966, P49608, Q01059	7.01665	3.41371e-06
rRNA binding	GO:0019843	56	Q56FH2, Q1GK37, Q95V34, Q95V39, P09895, P62271, Q9FLF0, Q9XVF7, Q6ACY7, P51401, Q6PBF0, Q6FPN7, P05736, O59953, A8ME99, P79013, P20276, Q9LXG1, P49398, Q9M385, B5YG52, P62282, Q8PV36, Q9U9L2, Q8LEM8, P50882, A4WH02, O94754, P49210, O22644, O98452, Q7RVN0, P25460, Q861U9, O62739, O74306, Q9VXX8, P41116, B1JIW7, O81363, P05756, Q3YUE7, P35271, P24119, P17093, P26781, Q20228, Q962R1, Q5JDH3, P55935,…	2.17062	1.01954e-05
guanylate cyclase activity	GO:0004383	12	P16065, P51839, P16066, P25092, Q8INF0, Q6TL19, P16067, P55205, O02740, Q07553, P18910, P51842	7.83678	1.08147e-05
phosphorus-oxygen lyase activity	GO:0016849	16	P51839, Q04400, Q8INF0, Q07553, P16065, P16066, Q9VW60, Q3YYB6, P25092, Q6TL19, P16067, O02740, P55205, P18910, P32870, P51842	4.85659	4.82894e-05
phosphoenolpyruvate carboxykinase activity	GO:0004611	22	P10963, Q5SLL5, C4K3J5, B9KD79, Q8EP04, Q39QU2, Q9XFA2, A6Q102, B4F025, Q9SLZ0, Q2S008, Q7RVS9, Q43299, Q16AH6, C0ZRP8, B9JG59, Q2RKS7, B6JJT0, A1RPC2, Q6FRR0, A5GBF9, O43112	3.53825	6.30133e-05
stearoyl-CoA 9-desaturase activity	GO:0004768	7	Q9TT94, Q2KIA4, Q86SK9, Q64420, O00767, P21147, O62849	15.0858	0.000104726
cyclase activity	GO:0009975	15	P51839, Q04400, Q8INF0, Q07553, P16065, P16066, Q9VW60, P25092, Q6TL19, P16067, O02740, P55205, P18910, P32870, P51842	4.82488	0.000111599
translation elongation factor activity	GO:0003746	62	Q8C0D5, Q6FYA7, Q03033, P54959, Q98QG1, Q9C505, P29691, Q5R898, Q9AXQ7, C4KZP9, A7RR04, O14460, A1T056, A5V604, Q90835, Q03F25, O21245, P28996, Q4FLK5, Q1HPK6, P16017, P41166, A7HWP7, Q92005, Q6F0J5, P25166, Q9YIC0, Q8EX18, P19211, A5DN78, Q6IS14, C4Z2R9, O24534, Q49V58, Q17152, O42671, P41745, P51554, Q27139, Q01765, Q945F4, Q30X13, Q839G8, Q07051, P53013, B2GIL2, Q9HDF6, Q96WZ1, P02992, P02994,…	1.85837	0.00028108
inositol-3-phosphate synthase activity	GO:0004512	8	Q40271, Q6DDT1, Q6AYK3, Q7ZXY0, Q9JHU9, Q38862, Q9S7U0, P42800	10.1417	0.000305655
triose-phosphate isomerase activity	GO:0004807	15	Q12574, P48492, B3QV54, P48491, P55275, P48494, Q2SML7, Q9HGY8, A6GZI2, Q6CJG5, P91895, P48500, B3QPT6, Q5R928, A1AXX3	4.36847	0.000337588
oxo-acid-lyase activity	GO:0016833	16	P51066, P15395, P28240, P28299, P49297, P0A9G6, Q8RQN6, Q8NJ72, P0A5H3, Q8J232, P42449, Q10663, Q9HFN2, Q9K9H0	4.05668	0.000376623
GTPase activity	GO:0003924	91	Q6FYA7, Q8C0D5, P54959, Q03033, Q98QG1, P33629, P29691, P11139, P41383, Q08114, A6NHL2, P18288, C4KZP9, P08070, P21565, A7RR04, Q9LKI8, O14460, A5V604, Q28IX8, A1T056, P41351, Q91240, P41352, Q9D6F9, Q03F25, Q90835, O21245, Q9EQP2, P28996, Q4FLK5, P28287, Q1HPK6, P16017, P41937, A7HWP7, P41166, Q92005, Q9LNW1, P25166, Q6F0J5, Q9ZRB7, P25160, Q9YIC0, Q8EX18, O44388, Q5XGS8, A5DN78, C4Z2R9, O24534,…	1.57522	0.00115767
calmodulin binding	GO:0005516	34	P79290, P35228, Q27571, P62297, P70248, Q05096, Q64331, P29476, O61309, P11505, P13395, Q63357, Q63355, Q8NEV4, P32870, O94832, Q01728, O61608, Q5ZMC2, P13234, O94983, Q23978, Q43207, Q17R14, P70549, P41166, Q2TL32, P47807, Q42093, O00159, Q5SUA5, O88329, Q90703	2.24766	0.00114052
ATPase activity	GO:0016887	179	Q38953, Q26975, B9JTR3, Q8W4E2, Q63170, B6YQC5, A6WXX1, P18907, Q9P2D7, Q63164, Q61880, P06686, P06687, Q1L5Z9, P78716, Q5KNF8, Q7V049, Q3Z5F8, A7G9Q9, Q8QHA5, Q9NYC9, Q5KN36, Q9EPU0, P53131, Q5RBD4, Q9JXR3, O42643, Q8K2I9, A2A4P0, A5G9D7, Q7TT18, Q3YK19, Q23978, Q69Z23, Q96JB1, Q64392, A2RUV5, Q91V37, P08428, Q9LZF6, Q8Y8Q5, Q9JJ79, Q8Z5N6, A5GV55, C0R5I6, Q5RAZ4, C3M9S1, O14647, A3LST5, Q6PFE3,…	1.36024	0.00110522
intramolecular lyase activity	GO:0016872	8	Q40271, Q6DDT1, Q6AYK3, Q7ZXY0, Q9JHU9, Q38862, Q9S7U0, P42800	8.20996	0.00124045
lyase activity	GO:0016829	133	P51839, Q8ZK58, Q8ZPL7, B4F025, P46257, P0A5H3, P26300, P46256, P36683, P37408, Q6AIP3, B6IYC9, Q46925, Q9L6L5, Q2RKS7, P32870, Q6FRR0, P12785, P51066, Q8INF0, Q06559, P28240, Q39QU2, P49297, Q63270, Q8NJ72, Q9C2U0, Q6YP21, Q8JH71, P55205, Q10663, P19096, B3DXL0, P49608, A5GBF9, B9KD79, Q9XFA2, A6Q102, Q40677, Q16AH6, Q9LEJ0, Q93WX6, Q8VHB5, Q56063, P42449, Q9HFN2, Q42971, P62909, Q01059, O14209,…	1.4239	0.00167885
Notch binding	GO:0005112	8	Q9Y219, P97677, O00548, P51140, P10041, P18168, Q63722, P97607	7.18371	0.00305933
protein disulfide isomerase activity	GO:0003756	11	P13667, O22263, Q10057, P38657, P08003, P38659, Q17770, Q17967, P54399, Q29RV1, P34329	4.31023	0.00732705
intramolecular oxidoreductase activity, transposing S-S bonds	GO:0016864	11	P13667, O22263, Q10057, P38657, P08003, P38659, Q17770, Q17967, P54399, Q29RV1, P34329	4.31023	0.00732705
intramolecular oxidoreductase activity, interconverting keto- and enol-groups	GO:0016862	11	P13667, O22263, Q10057, P38657, P08003, P38659, Q17770, Q17967, P54399, Q29RV1, P34329	4.23326	0.00829675
alkali metal ion binding	GO:0031420	58	Q9WY51, P17659, P24797, Q9VE46, P11170, Q9W0Y8, Q5RK27, P24798, P18907, P13607, P06686, P06687, P24547, Q16322, P41338, P05025, Q924N4, P35317, Q6Q760, Q46289, Q28728, Q64392, O17185, Q63633, P70549, A8WHP3, Q63632, P09626, Q9H427, Q05431, P53790, Q5FY69, Q7YRU6, P04074, Q01956, P50997, P09572, Q9FIK7, P27112, Q13733, Q01728, Q8F641, O54852, P26430, Q8RHJ2, Q28610, P15385, Q3ZC26, P15387, O02228,…	1.64903	0.00962861
oxidoreductase activity, acting on paired donors, with oxidation of a pair of donors resulting in the reduction of molecular oxygen to two molecules of water	GO:0016717	7	Q9TT94, Q2KIA4, Q86SK9, Q64420, O00767, P21147, O62849	7.18371	0.0101024
cysteine-type endopeptidase activity	GO:0004197	25	P43233, Q6CLS0, P27398, Q1EIQ3, P43234, P83654, O65039, P35125, Q91BH1, P43297, A5HII1, Q93Y01, P25778, P25776, P25775, Q26636, P00787, Q9SUT0, A7F075, O01802, Q8MJC3, Q94B08, Q8H166, O23791, Q5R6D1	2.27333	0.0101587
potassium ion binding	GO:0030955	42	P09626, Q9WY51, Q9H427, Q05431, P17659, P24797, Q7YRU6, P04074, Q5RK27, Q01956, P24798, P50997, P18907, P09572, P13607, Q9FIK7, P06686, P06687, P24547, P27112, Q16322, Q13733, P05025, P41338, Q924N4, P35317, Q8F641, O54852, Q46289, Q8RHJ2, Q64392, P15385, P15387, O17185, P11960, Q63633, Q10N21, P50096, P54707, Q9UHW9, Q63632, Q92126	1.78179	0.0153553
sodium ion binding	GO:0031402	28	P53790, Q5FY69, P24797, Q9VE46, Q9W0Y8, P11170, P04074, P24798, P50997, P09572, P18907, P13607, P06686, P06687, Q13733, P05025, Q01728, P35317, Q6Q760, P26430, Q28728, Q28610, Q3ZC26, O02228, P70549, A8WHP3, P26429, Q4U116	2.0808	0.0160995
carbon-carbon lyase activity	GO:0016830	51	Q5SLL5, P15395, Q8EP04, B4F025, P28299, P46257, P0A5H3, Q7RVS9, P46256, Q2RKS7, Q6FRR0, P51066, A5UPS3, P09117, P28240, Q39QU2, P49297, Q9SLZ0, Q8NJ72, Q9C2U0, Q8JH71, P00883, Q10663, A5GBF9, B9KD79, A6Q102, Q9XFA2, Q8RQN6, Q2S008, Q40677, O84736, Q16AH6, B9JG59, P42449, Q9QYC7, Q9HFN2, B6JJT0, O43112, P10963, C4K3J5, P0A9G6, Q43299, Q8J232, P0AB73, C0ZRP8, Q9K9H0, A1RPC2, Q9GL59, P22197	1.65778	0.0180761
P-P-bond-hydrolysis-driven transmembrane transporter activity	GO:0015405	83	Q0BQE6, Q26975, B9JTR3, Q8W4E2, P21616, P26854, Q9RWG8, Q5NQZ1, P24797, B6YQC5, A6WXX1, Q8AY36, Q6G1W7, P24798, P18907, P13607, P11505, P06686, P06687, Q7V049, Q3Z5F8, A7G9Q9, P05025, P35317, Q1GEU7, Q9JXR3, A5G9D7, B2RX12, P13548, Q64392, Q38681, Q38680, Q91V37, P08428, Q8Y8Q5, Q8Z5N6, P62815, A5GV55, Q42093, C0R5I6, C3M9S1, P09626, B0T338, P10719, B5ZAW1, Q5F364, P04074, Q90YL4, P14772, P50997,…	1.44838	0.0236177
primary active transmembrane transporter activity	GO:0015399	83	Q0BQE6, Q26975, B9JTR3, Q8W4E2, P21616, P26854, Q9RWG8, Q5NQZ1, P24797, B6YQC5, A6WXX1, Q8AY36, Q6G1W7, P24798, P18907, P13607, P11505, P06686, P06687, Q7V049, Q3Z5F8, A7G9Q9, P05025, P35317, Q1GEU7, Q9JXR3, A5G9D7, B2RX12, P13548, Q64392, Q38681, Q38680, Q91V37, P08428, Q8Y8Q5, Q8Z5N6, P62815, A5GV55, Q42093, C0R5I6, C3M9S1, P09626, B0T338, P10719, B5ZAW1, Q5F364, P04074, Q90YL4, P14772, P50997,…	1.44838	0.0236177
nitric-oxide synthase activity	GO:0004517	7	P29476, P79290, O61309, O61608, P35228, Q27571, Q90703	6.03432	0.0239348
cation:chloride symporter activity	GO:0015377	6	Q63633, Q7YRU6, Q5RK27, Q9UHW9, Q924N4, Q63632	7.60628	0.0236776
3-hydroxypalmitoyl-[acyl-carrier-protein] dehydratase activity	GO:0004317	4	P12785, P12276, P19096, Q71SP7	17.2409	0.0259395
enoyl-[acyl-carrier-protein] reductase (NADPH, B-specific) activity	GO:0004319	4	P12785, P12276, P19096, Q71SP7	17.2409	0.0259395
oleoyl-[acyl-carrier-protein] hydrolase activity	GO:0004320	4	P12785, P12276, P19096, Q71SP7	17.2409	0.0259395
[acyl-carrier-protein] S-acetyltransferase activity	GO:0004313	4	P12785, P12276, P19096, Q71SP7	17.2409	0.0259395
acyl-[acyl-carrier-protein] hydrolase activity	GO:0016297	4	P12785, P12276, P19096, Q71SP7	17.2409	0.0259395
hydrogen:potassium-exchanging ATPase activity	GO:0008900	5	P09626, P54707, Q64392, P27112, Q92126	9.79597	0.0318931
cysteine-type peptidase activity	GO:0008234	35	P43233, Q6CLS0, Q1EIQ3, P27398, Q4VSI4, P43234, P83654, O65039, P35125, Q91BH1, Q6ZQ93, P43297, A5HII1, Q76LT8, Q93Y01, P25778, P25776, P25775, Q640G7, Q8CF97, Q26636, P00787, O00507, Q9SUT0, A7F075, O01802, Q91W36, Q8MJC3, Q94B08, Q9NVE5, Q70CQ4, Q8H166, O23791, Q8R5H1, Q5R6D1	1.80021	0.0331491
RNA binding	GO:0003723	171	Q38953, P49688, O74856, Q9HAU5, Q6DJB9, P24050, Q95V34, P27952, Q24297, Q95V39, P59230, Q9FLF0, P09895, Q9XVF7, Q64213, Q497V5, A4SXQ7, P0A9J3, O60128, O14187, P54780, P05736, Q6PBF0, A0BD73, O59953, P21565, P49398, Q5KN36, Q9LXG1, Q3SZG9, Q5R5N8, Q8MZJ6, O42643, Q9VKM1, A2A4P0, Q06559, P55828, Q63270, Q8PV36, P50882, Q8LEM8, Q9SUM2, A4WH02, B4SAK8, Q94AH9, Q4KM79, O94754, Q9EPU4, Q9FEA2, P17079,…	1.25948	0.038224
phosphotransferase activity, nitrogenous group as acceptor	GO:0016775	15	P07335, P70079, P59341, P11009, P09605, P05122, P12532, Q2NCA3, P25809, P00566, P18294, P00565, P00564, P24722, O15992	2.64973	0.0408366
ATPase activity, coupled to transmembrane movement of ions	GO:0042625	58	Q0BQE6, Q26975, Q8W4E2, B9JTR3, Q5NQZ1, Q9RWG8, P26854, P24797, B6YQC5, A6WXX1, P24798, Q6G1W7, P18907, P13607, P11505, P06686, P06687, Q7V049, A7G9Q9, P05025, P35317, Q1GEU7, A5G9D7, P13548, Q64392, Q38681, Q38680, Q91V37, P08428, Q8Y8Q5, P62815, A5GV55, C0R5I6, C3M9S1, P09626, B0T338, P10719, B5ZAW1, P04074, P50997, P09572, Q2VZN0, B8IN03, P27112, Q13733, Q19626, O70228, A9IYW6, P15999, Q4FP37,…	1.51879	0.0464605
RCP8.5 vs Present Day Biological Processes
Annotation term	GO ID	Number of genes	Genes	Fold enrichement	Benjamini corrected P-value
biological regulation	GO:0065007	464	O54774, Q8N187, P27732, Q6DN12, Q6YZI0, Q9R172, P53420, Q9CZE3, P34885, Q5R8X7, Q9Z1T6, P06686, Q5BBV9, Q8CHP0, Q91X20, Q2NL17, Q62868, Q8INF0, O88871, Q8NBS9, Q6QI06, O35607, Q9FHW7, Q90421, P27139, O35474, Q4U2R1, Q9P2E3, Q6NS57, O95881, A4II96, Q04833, Q17967, Q5ZIH2, P57756, Q8IRG6, Q6ZQ88, P97496, P27619, Q496Z0, Q5W7F2, Q801P0, Q5U2N4, P13667, Q9JI44, Q6P423, Q10656, P81128, Q9LQV2, P07207,…	1.37736	4.63729e-12
multicellular organismal process	GO:0032501	262	P27732, Q1PSW8, Q9R172, P53420, Q9BEA0, P10111, Q9VPH7, P34885, P13395, Q61880, P29993, P06686, P29994, Q7TSG1, Q9IAT6, Q2NL17, P98164, Q8R0G9, Q86B79, Q6QI06, O35607, Q9FHW7, P27139, Q4U2R1, O35474, O43278, P24043, Q24120, Q04833, Q9JJ79, Q91VN0, Q10663, P55203, Q6ZQ88, Q5RHH4, P97496, P27619, Q02817, Q5W7F2, Q13591, Q801P0, Q9VCU9, P46530, Q00963, Q13099, A2AJK6, Q10656, Q18486, Q20168, P81128,…	1.55895	1.8567e-10
multicellular organismal development	GO:0007275	222	Q1PSW8, Q9R172, Q9BEA0, P10111, Q9VPH7, P13395, Q61880, P29993, P29994, Q7TSG1, Q9IAT6, Q2NL17, P98164, Q86B79, Q8R0G9, Q6QI06, O35607, Q9FHW7, P27139, O35474, O43278, P24043, Q24120, Q04833, Q9JJ79, Q91VN0, Q10663, Q6ZQ88, Q5RHH4, P27619, P97496, Q5W7F2, Q13591, Q9VCU9, Q801P0, P46530, Q00963, Q13099, A2AJK6, Q10656, Q20168, P81128, Q18486, Q04906, Q9WVM6, P51788, P07207, P56706, Q60756, P34369,…	1.61686	4.89294e-10
regulation of biological process	GO:0050789	423	O54774, Q8N187, P27732, Q6DN12, Q6YZI0, Q9R172, P53420, Q9CZE3, P34885, Q5R8X7, P06686, Q5BBV9, Q9Z1T6, Q8CHP0, Q91X20, Q2NL17, Q62868, Q8INF0, O88871, Q8NBS9, Q6QI06, O35607, Q9FHW7, Q90421, P27139, O35474, Q4U2R1, Q9P2E3, Q6NS57, O95881, A4II96, Q04833, Q17967, P57756, Q8IRG6, Q6ZQ88, P97496, P27619, Q496Z0, Q5W7F2, Q801P0, Q5U2N4, P13667, Q9JI44, Q6P423, Q10656, P81128, Q9LQV2, P07207, P56706,…	1.35803	5.54156e-10
microtubule-based movement	GO:0007018	47	P37276, Q8BW94, Q9C0G6, Q9P225, Q3V0Q1, Q52KG5, Q63170, P46871, P41383, P0C6F1, Q9GYZ0, P23098, Q9QXL2, Q9P2D7, Q9QXL1, Q923J6, P08537, Q8WXX0, Q9NYC9, Q28IX8, Q27802, Q91240, Q8WQ47, Q5E9M9, Q9UFH2, Q9D6F9, O35787, P52275, Q91XQ0, Q8VHE6, Q69Z23, Q8J1R4, P18700, Q7TNC6, P46824, P38650, Q8IVF4, Q9JJ79, Q8TD57, P28739, Q9ZRB7, Q8TE73, Q9P2E2, Q96DT5, O44388, Q9UJT0	3.4459	5.64822e-10
developmental process	GO:0032502	235	Q1PSW8, Q9R172, Q9BEA0, P10111, Q9VPH7, Q7TMY8, P13395, Q61880, P29993, P29994, Q7TSG1, Q9IAT6, Q2TGJ4, Q2NL17, P98164, Q86B79, Q8R0G9, Q6QI06, O35607, Q9FHW7, P27139, O35474, O43278, P24043, Q24120, Q04833, Q9JJ79, Q91VN0, Q10663, Q6ZQ88, Q5RHH4, P27619, P97496, Q5W7F2, Q13591, Q9VCU9, Q801P0, P46530, Q3SYS4, Q00963, Q13099, A2AJK6, Q10656, Q20168, P81128, Q18486, Q04906, Q9WVM6, P51788, P07207,…	1.54056	5.83068e-09
microtubule-based process	GO:0007017	63	O35923, P29295, Q8NFJ9, Q63170, P0C6F1, P41383, P23098, Q9P2D7, Q923J6, Q7TSG1, Q27802, Q28IX8, Q9NYC9, Q9U2Q9, Q91240, Q9D6F9, Q5E9M9, O35787, Q69Z23, P23257, P38650, P46824, Q9JJ79, Q8TD57, Q9BXC9, Q9ZRB7, Q9P2E2, O44388, P37276, Q8BW94, Q5ZMV2, Q9C0G6, P27619, Q9P225, Q3V0Q1, Q92845, Q52KG5, P46871, Q9GYZ0, Q9QXL2, Q9QXL1, Q9TVM2, P08537, Q8WXX0, Q7KN62, Q8WQ47, Q9UFH2, P52275, Q91XQ0, Q8VHE6,…	2.62648	6.42025e-09
regulation of cellular process	GO:0050794	384	Q96BD5, O54774, Q8N187, Q70AD6, P27732, Q6DN12, Q6YZI0, Q9R172, P53420, Q8LPL5, Q4FZT9, Q9BEA0, O14981, Q9CZE3, P34885, Q5R8X7, P13395, P29993, Q9Z1T6, Q96T37, Q5BBV9, Q8CHP0, Q91X20, Q7TSG1, P46655, Q2NL17, Q62868, P13255, Q8INF0, Q9Z0V5, O88871, P39077, Q8NBS9, Q6QI06, P36863, O35607, Q9FHW7, Q90421, P27139, Q4U2R1, O35474, P24043, Q9P2E3, Q67IX6, Q6NS57, A4II96, O95881, P55205, Q17967, P55203,…	1.34967	1.59006e-08
anatomical structure development	GO:0048856	175	O35923, Q69ZR2, P50480, P42124, P26817, Q9R172, P42128, Q9M9W8, Q64213, O14514, Q9BEA0, P10111, Q9VPH7, P13395, Q61880, P29993, Q63356, Q9IAT6, Q7TSG1, Q07139, P98164, Q86B79, Q8R0G9, O35607, Q9FHW7, P51521, P27139, O43278, Q8K3M6, P24043, Q24120, Q42384, Q9PT61, Q04833, Q9JJ79, Q91VN0, Q5ZMQ9, Q6ZQ88, P47990, Q16787, Q92888, Q5RHH4, Q63570, P54275, P53790, P27619, P97496, O88572, P54276, Q5W7F2,…	1.60381	1.68985e-07
system development	GO:0048731	153	O35923, Q69ZR2, P50480, P42124, P26817, Q9R172, P42128, Q9M9W8, Q64213, O14514, P10111, Q9VPH7, P13395, Q61880, P29993, Q63356, Q9IAT6, Q7TSG1, P98164, Q86B79, Q8R0G9, O35607, P51521, P27139, Q8K3M6, O43278, P24043, Q42384, Q9PT61, Q04833, Q9JJ79, Q5ZMQ9, Q6ZQ88, P47990, Q16787, Q92888, Q5RHH4, P54275, P53790, P27619, P97496, O88572, P54276, Q5W7F2, Q13591, Q801P0, P47875, P18168, P46530, Q00963,…	1.65692	2.72342e-07
organ development	GO:0048513	128	O35923, Q69ZR2, P42124, P26817, Q9R172, P42128, Q9M9W8, Q64213, Q9VPH7, Q61880, P29993, Q63356, Q7TSG1, P98164, Q86B79, Q8R0G9, O35607, P51521, P27139, O43278, P24043, Q42384, Q9PT61, Q9JJ79, Q04833, Q5ZMQ9, Q6ZQ88, P47990, Q16787, Q5RHH4, P54275, P27619, P97496, P53790, O88572, Q13591, Q5W7F2, Q801P0, P18168, P46530, Q8VHB5, Q13099, Q10656, A2AJK6, P81128, Q04906, O76512, P51788, P07207, Q8IV36,…	1.72104	7.95792e-07
hydrogen peroxide catabolic process	GO:0042744	19	O93662, Q2I6W4, Q9VEG6, A1KZ92, P09933, O61235, P17336, Q64405, Q5RF10, Q9PT92, Q92626, P04040, Q9VZZ4, O62839, P22079, P11247, Q9PWF7, Q42592, Q27487	5.88316	8.90883e-07
cellular response to hydrogen peroxide	GO:0070301	19	O93662, Q2I6W4, Q9VEG6, A1KZ92, P09933, O61235, P17336, Q64405, Q5RF10, Q9PT92, Q92626, P04040, Q9VZZ4, O62839, P22079, P11247, Q9PWF7, Q42592, Q27487	5.7711	1.13141e-06
hydrogen peroxide metabolic process	GO:0042743	20	O93662, Q2I6W4, Q9VEG6, A1KZ92, P09933, O61235, P17336, Q64405, Q5RF10, Q9PT92, Q92626, P04040, Q9VZZ4, O62839, P04839, P22079, P11247, Q9PWF7, Q42592, Q27487	5.10287	3.09799e-06
anatomical structure morphogenesis	GO:0009653	106	P50480, Q69ZR2, P42124, Q9R172, O14514, Q9BEA0, Q9VPH7, P13395, Q63356, Q9IAT6, Q07139, P98164, Q86B79, O35607, P27139, O43278, Q24120, Q9PT61, Q9JJ79, Q04833, Q91VN0, Q5RHH4, P97496, P27619, O88572, Q13591, Q5W7F2, Q801P0, Q9VCU9, P18168, P46530, Q00963, Q3SYS4, Q8VHB5, Q13099, A2AJK6, P81128, O76512, P09052, P07207, Q8IV36, O08721, O00548, P56706, Q8VHS2, P16621, P97479, Q60756, Q9S7X6, Q9Y366,…	1.72658	1.42264e-05
cellular component organization	GO:0016043	229	Q96BD5, Q8BZQ7, Q8LPL5, Q9VPH7, P13395, Q7TMY8, P29993, Q5BBV9, A7RR04, Q7TSG1, Q2TGJ4, Q10147, P98164, Q62868, P13255, Q5RBS1, Q8NBS9, Q6QI06, P23257, Q24120, Q6KCD5, O95881, Q04833, Q9JJ79, Q91VN0, P21575, Q9ZRB7, Q6ZQ88, P55201, Q5RHH4, Q5ZMV2, Q6P9Q6, P97496, P27619, Q496Z0, Q13591, Q9VCU9, P04040, Q9JI44, Q3SYS4, Q00963, Q13099, A2AJK6, Q5KND8, P07207, P83877, P35614, P56706, Q8CF97, Q15485,…	1.40452	1.44689e-05
response to stimulus	GO:0050896	237	Q61493, P78549, P27732, Q70AD6, Q6YZI0, Q9R172, P16580, Q6F2Y7, P34885, Q9P2D7, Q5R8X7, Q61880, P29993, Q5BBV9, P06686, P29994, P29995, P98164, P35738, Q8INF0, Q7YRC1, Q9FHW7, Q1XDF4, P27139, P00708, Q8NI60, Q6NS57, O95881, Q9W401, B4PIS2, P55203, P57756, Q8IRG6, Q10471, P27619, Q5W7F2, Q9VCU9, P04040, Q5U2N4, A2AJK6, Q10656, Q04906, Q5KND8, Q9LQV2, P07207, Q15485, Q60756, O54747, Q9DBR1, Q8W1X2,…	1.3778	3.33438e-05
cellular response to reactive oxygen species	GO:0034614	19	O93662, Q2I6W4, Q9VEG6, A1KZ92, P09933, O61235, P17336, Q64405, Q5RF10, Q9PT92, Q92626, P04040, Q9VZZ4, O62839, P22079, P11247, Q9PWF7, Q42592, Q27487	4.55613	3.54681e-05
response to hydrogen peroxide	GO:0042542	21	A1KZ92, O93662, Q2I6W4, Q9VEG6, P09933, O61235, P17336, Q64405, P26817, Q5RF10, Q9PT92, Q92626, P04040, Q9VZZ4, O62839, P22079, P11247, Q9PWF7, Q42592, Q27487, Q01728	4.01049	5.51188e-05
mRNA metabolic process	GO:0016071	66	O22899, Q6AYB3, Q8VEG6, Q921M3, Q4PA86, Q9V3D6, Q9C952, Q64213, P0C279, Q53RK8, P51400, Q6PCL9, Q66II8, Q9DC48, Q8CHP0, Q8JZX4, Q5R6E0, Q9VNV3, P31209, Q9FJR0, Q8WUQ7, Q5R761, O57683, Q9VUV9, Q5R5F1, O42149, A7EGG4, P17886, Q8BKX6, Q99PK0, Q5RAZ4, Q59LU0, Q5ADL0, P29468, Q5KFM6, O74690, Q1LVE8, Q7SXM7, Q4IF76, P40848, Q5RJH6, Q5R4I9, Q5RBI5, Q6NRQ7, O76512, P09052, Q8CFQ3, P83877, Q4HWE2, O75643,…	1.96907	6.02453e-05
cGMP biosynthetic process	GO:0006182	10	P16065, P51839, P25092, Q8INF0, Q6TL19, P55205, O02740, Q07553, P55203, P51842	9.96654	6.32959e-05
cellular response to stimulus	GO:0051716	106	O35923, P09933, Q61493, P78549, Q02870, Q70AD6, Q6YZI0, Q27593, Q9VZZ4, Q9M9W8, Q9DE46, Q5R8X7, Q61880, Q5BBV9, P36601, Q64405, Q7YRC1, Q9FHW7, Q1XDF4, Q42384, Q6NS57, Q42592, O95881, Q8IRG6, Q5FVP2, Q8WWQ0, O61235, Q92889, P54275, Q17DK5, P54276, Q9VCU9, P43352, P04040, Q96AH0, Q5XHZ9, Q5KND8, Q2I6W4, Q0E2Y1, Q6ZZY0, Q7TPK1, O54747, Q9P2Y5, Q9DBR1, B4J497, Q9SL02, P97679, Q99MT2, O93662, P91645,…	1.65394	7.65984e-05
embryonic development	GO:0009790	82	O35923, Q69ZR2, P42124, Q642T2, Q6PDK2, Q63356, Q9QYP1, Q9IAT6, Q3UHK6, P15215, Q9U2Q9, Q9VNV3, Q24266, P51028, Q6QI06, O35607, Q9FHW7, P31695, O43278, P32027, Q24120, O22263, Q42384, P17886, Q9ES03, Q9JJ79, Q91VN0, P0C8E4, P92199, P10040, Q99PK0, P34676, Q6E2N3, Q6ZQ88, Q80UA9, P46822, Q63570, P54275, Q24270, O88572, Q801P0, Q9VCU9, P48152, P46530, P42893, Q13099, A2AJK6, Q10656, Q20168, P81128,…	1.78513	9.38614e-05
Notch signaling pathway	GO:0007219	17	P07207, Q8VBV4, O00548, Q9R172, P21783, Q61982, Q5ZIJ9, Q6GNY1, P18168, P31695, P46530, Q07008, Q96T37, P28159, Q9QW30, Q9IAT6, O35516	4.4441	0.000191655
mRNA processing	GO:0006397	57	O22899, Q6AYB3, Q8VEG6, Q921M3, Q4PA86, Q9V3D6, Q9C952, Q64213, P0C279, P51400, Q53RK8, Q66II8, Q6PCL9, Q9DC48, Q8JZX4, Q8CHP0, Q5R6E0, Q9VNV3, P31209, Q8WUQ7, Q5R761, O57683, Q9VUV9, Q5R5F1, O42149, P17886, A7EGG4, Q99PK0, Q5RAZ4, Q5ADL0, P29468, O74690, Q1LVE8, Q7SXM7, P40848, Q5R4I9, Q5RBI5, Q6NRQ7, P09052, Q8CFQ3, P83877, Q4HWE2, O75643, Q6AYL5, Q9ZZX1, P34369, Q9BZJ0, Q2HJH6, Q13435, Q9DBR1,…	1.9955	0.000218275
cellular macromolecule catabolic process	GO:0044265	90	Q5R7T5, Q8VBV4, Q9NR09, P78549, Q69ZR2, Q8BZQ7, Q9JJ31, A4IHP4, Q5R407, Q6GPU1, Q6GNY1, Q14669, Q8VZS9, Q6I6G8, O15033, Q8R554, B0WWP2, P06738, P23571, Q8LPL5, Q4FZT9, Q80TP3, Q5RCD3, Q923J6, O54928, A0PJN4, Q7TMY8, Q8L3Z8, Q6NRH0, Q9R1K5, Q8VDW4, P36601, P46472, Q9JJZ4, Q9FJR0, Q5R761, A0JMG1, Q9FHW7, Q4U2R1, Q70CQ4, O95881, Q8BKX6, Q2TL32, Q8NFA0, Q6E2N3, Q59LU0, Q6ZQ89, P00747, O70260, Q96T88,…	1.67368	0.00032869
embryonic limb morphogenesis	GO:0030326	14	O88572, P35556, Q9Y366, P42893, Q9JJ79, Q13099, Q91VN0, Q07008, A2AJK6, Q9QYP1, Q9QW30, Q61555, Q9UPY3, O35516	5.07388	0.000426037
cellular response to oxidative stress	GO:0034599	19	O93662, Q2I6W4, Q9VEG6, A1KZ92, P09933, O61235, P17336, Q64405, Q5RF10, Q9PT92, Q92626, P04040, Q9VZZ4, O62839, P22079, P11247, Q9PWF7, Q42592, Q27487	3.74053	0.000423431
cellular catabolic process	GO:0044248	154	Q5R7T5, P09933, Q8VBV4, Q9NR09, P78549, Q8BZQ7, Q69ZR2, A4IHP4, Q5R407, Q6GPU1, Q8VZS9, Q14669, O15033, Q9VZZ4, Q9M9W8, Q148G5, Q9ZPX5, Q8LPL5, Q4FZT9, Q5RCD3, Q7TMY8, Q8VDW4, P06686, P36601, P46472, Q6GNL7, P35738, Q16P20, Q8INF0, Q64405, Q8CFA2, P07633, A0JMG1, Q9FHW7, Q4U2R1, Q42592, O95881, Q9W401, Q2TL32, Q10663, Q5ZMQ9, Q6ZQ89, O70260, O61235, Q4QDX3, Q92889, Q70EK9, Q63570, Q9R1A8, P04040,…	1.44329	0.000418315
embryonic appendage morphogenesis	GO:0035113	14	O88572, P35556, Q9Y366, P42893, Q9JJ79, Q13099, Q91VN0, Q07008, A2AJK6, Q9QYP1, Q9QW30, Q61555, Q9UPY3, O35516	5.01687	0.000436232
oxygen and reactive oxygen species metabolic process	GO:0006800	24	A1KZ92, O93662, Q2I6W4, Q9VEG6, P09933, O61235, P17336, Q64405, Q32LH7, Q5RF10, Q3V0Q1, Q9PT92, Q92626, P04040, Q9VZZ4, P09201, O62839, P04839, P22079, P11247, Q9PWF7, Q42592, Q27487	3.08641	0.00042535
pattern specification process	GO:0007389	35	P37276, Q98SP7, O88572, Q13591, Q5W7F2, Q9VCU9, P18168, P46530, Q13099, Q9QYP1, Q9IAT6, P09052, P07207, Q24266, P51028, O00548, O35607, P51521, Q60756, P31695, P32027, Q24120, Q9PT61, Q9Y366, Q9JJ79, P24014, Q9ES03, Q91VN0, Q07008, P28159, B3DK56, Q9QW30, O35516, P31264, Q96DT5	2.41613	0.000473917
response to reactive oxygen species	GO:0000302	22	A1KZ92, O93662, Q2I6W4, Q9VEG6, P09933, O61235, P17336, Q64405, Q8INF0, P26817, Q5RF10, Q9PT92, Q92626, P04040, Q9VZZ4, O62839, P22079, P11247, Q9PWF7, Q42592, Q27487, Q01728	3.26346	0.000461618
membrane organization	GO:0016044	44	Q5R5M2, Q8H0W1, P10719, P27619, Q6P9Q6, O88572, Q9D906, Q91ZX7, Q9VZZ4, Q66L32, Q00963, O95477, Q29N38, Q6DEM5, P13395, Q28832, Q9QYP1, Q66H80, P07996, Q2TGJ4, Q810B6, Q8R4U0, P98164, Q00955, Q15485, Q8NBS9, Q8CF97, Q8VHS2, P48764, P41233, P97479, Q7TNJ2, A2ARV4, O62621, Q9Y2I7, Q04833, Q91VN0, P21575, Q8I8U7, Q5ZMQ9, P10040, P23514, O75923, P82279	2.1359	0.000545215
regulation of biological quality	GO:0065008	115	P09933, P42124, P26817, Q93109, P42128, P53420, P34885, P13395, P55011, P29993, P06686, P29994, P36601, P98164, Q9Z0V5, Q8NBS9, Q6QI06, O35607, P51521, P27139, Q8K3M6, Q9BGI2, O59768, Q67IX6, O95881, Q63269, Q17967, Q5ZIH2, O60312, P38657, Q92889, P27619, P38659, Q02817, P13667, Q00963, Q29N38, Q9TTS3, A7RQM5, P81128, P09103, P07207, O88428, Q32LH7, Q9QWN8, P16621, P16140, P07751, Q9S7X6, Q9DBR1,…	1.52948	0.000610524
organ morphogenesis	GO:0009887	55	Q69ZR2, P00920, Q9VQQ9, Q8NFJ9, Q5F389, Q8L3Z8, Q9QYP1, Q80YX1, P15215, P98164, P51028, Q86B79, O35607, P27139, Q9PT61, P17886, Q04833, Q9ES03, P0C8E4, Q9BXC9, P10040, Q80UA9, P97496, P27619, O88572, Q5W7F2, P18168, Q29P71, Q63772, P46530, Q8VHB5, Q13099, A2AJK6, P81128, O76512, P16912, Q8IV36, P07207, P56706, Q8VHS2, P16621, P56079, Q60756, P97479, Q61127, Q99MH9, Q9Y366, Q9CXC9, P24014, Q07008,…	1.92972	0.000628337
cell differentiation	GO:0030154	108	O35923, P50480, P42124, Q9R172, P42128, Q64213, O14514, P10111, P13395, Q7TMY8, Q61880, Q63356, Q7TSG1, Q9IAT6, P36601, Q2NL17, P51521, P27139, Q24120, Q9PT61, Q9Y236, Q8VIF7, Q5ZMQ9, Q16787, Q92888, P27619, P54275, Q13591, Q801P0, Q9VCU9, P18168, P46530, Q00963, Q5XHZ9, Q20168, Q04906, P09052, Q9WVM6, P07207, Q8IV36, Q32LH7, O57382, O08721, O00548, Q8VHS2, P16621, P97479, Q9S7X6, Q3UG20, P24014,…	1.55155	0.000624552
modification-dependent protein catabolic process	GO:0019941	70	Q5R7T5, Q8VBV4, Q9NR09, Q69ZR2, Q8BZQ7, Q9JJ31, A4IHP4, Q5R407, Q6GPU1, Q6GNY1, Q14669, Q8VZS9, Q6I6G8, O15033, Q8R554, B0WWP2, Q8LPL5, Q4FZT9, Q80TP3, Q5RCD3, Q923J6, Q7TMY8, Q8L3Z8, Q6NRH0, A0PJN4, O54928, Q9R1K5, Q8VDW4, P46472, Q9JJZ4, A0JMG1, Q5R761, Q9FHW7, Q4U2R1, Q70CQ4, Q2TL32, Q8NFA0, Q6E2N3, Q6ZQ89, O70260, Q96T88, Q63570, Q70EK9, Q9D906, Q3V0Q1, Q9R1A8, Q9FF66, Q5ZIJ9, Q7ZVX6, Q8CEG8,…	1.76343	0.000615225
modification-dependent macromolecule catabolic process	GO:0043632	70	Q5R7T5, Q8VBV4, Q9NR09, Q69ZR2, Q8BZQ7, Q9JJ31, A4IHP4, Q5R407, Q6GPU1, Q6GNY1, Q14669, Q8VZS9, Q6I6G8, O15033, Q8R554, B0WWP2, Q8LPL5, Q4FZT9, Q80TP3, Q5RCD3, Q923J6, Q7TMY8, Q8L3Z8, Q6NRH0, A0PJN4, O54928, Q9R1K5, Q8VDW4, P46472, Q9JJZ4, A0JMG1, Q5R761, Q9FHW7, Q4U2R1, Q70CQ4, Q2TL32, Q8NFA0, Q6E2N3, Q6ZQ89, O70260, Q96T88, Q63570, Q70EK9, Q9D906, Q3V0Q1, Q9R1A8, Q9FF66, Q5ZIJ9, Q7ZVX6, Q8CEG8,…	1.75511	0.000702872
cellular response to stress	GO:0033554	86	O35923, O93662, P09933, Q61493, P78549, Q02870, Q70AD6, Q69ZN7, P29295, Q92626, P78811, Q5DU05, Q9VZZ4, P06738, Q9M9W8, P23571, Q9DE46, Q80TP3, Q5R8X7, Q61880, Q5BBV9, O15457, Q4KML2, P36601, Q6C3X6, A1KZ92, Q64405, Q5RF10, Q1XDF4, Q4G056, O22263, O62839, P22079, Q9PWF7, Q6NS57, Q9DEI1, O95881, Q42592, Q8BKX6, Q923I8, Q99PK0, Q8IRG6, Q5FVP2, Q80UA9, Q9VEG6, Q5R874, Q5U4C9, Q96T88, O61235, P17336,…	1.64436	0.000725084
limb morphogenesis	GO:0035108	16	P07207, O88572, P35556, P18168, Q9Y366, P42893, Q9JJ79, Q91VN0, Q13099, Q07008, A2AJK6, Q9QYP1, Q9QW30, Q61555, Q9UPY3, O35516	4.0499	0.000792385
cellular developmental process	GO:0048869	114	O35923, P50480, P42124, Q9R172, P42128, Q64213, O14514, P10111, P13395, Q7TMY8, Q61880, Q63356, Q7TSG1, Q9IAT6, P36601, Q07139, Q2NL17, P51521, P27139, Q24120, Q9PT61, Q9Y236, Q8VIF7, Q9JJ79, Q5ZMQ9, Q16787, Q92888, Q5RHH4, P54275, P27619, Q13591, Q801P0, Q9VCU9, P18168, P46530, Q00963, Q3SYS4, Q5XHZ9, Q13099, Q20168, Q04906, P09052, Q9WVM6, P07207, Q8IV36, Q32LH7, O57382, O08721, O00548, Q8VHS2,…	1.51555	0.000793249
regulation of multicellular organismal process	GO:0051239	61	O35923, O54774, P91645, P50480, Q8VBZ3, P26817, Q9R172, P53420, P0C279, O14802, Q9VK45, Q9BEA0, O54928, P13395, P06686, Q96T37, P12527, Q2NL17, O35607, P31695, P27139, P08122, P24043, O17185, Q04833, P0C8E4, Q5ZMQ9, Q9BXC9, P00747, P47990, Q8JZQ2, Q16787, P26262, Q92888, P27619, Q801P0, Q9DBI0, P18168, Q8WXG1, P61376, P46530, Q00963, Q13099, A2AJK6, Q04906, P07996, Q7KN62, Q01728, P07207, O00548,…	1.82673	0.000809793
limb development	GO:0060173	16	P07207, O88572, P35556, P18168, Q9Y366, P42893, Q9JJ79, Q91VN0, Q13099, Q07008, A2AJK6, Q9QYP1, Q9QW30, Q61555, Q9UPY3, O35516	3.89532	0.00118451
appendage development	GO:0048736	20	P07207, O88572, Q86B79, P35556, P18168, Q29P71, P42893, Q9Y366, Q9JJ79, Q91VN0, Q13099, Q07008, A2AJK6, Q9QW30, Q9QYP1, Q61555, Q9UPY3, Q6E2N3, O35516, P16912	3.22151	0.00121157
regionalization	GO:0003002	29	P37276, O88572, Q5W7F2, Q9VCU9, P18168, P46530, Q13099, Q9QYP1, Q9IAT6, P09052, P07207, Q24266, P51028, O00548, O35607, Q60756, P51521, P32027, Q24120, Q9PT61, Q9Y366, Q9JJ79, P24014, Q9ES03, Q91VN0, Q07008, P28159, B3DK56, P31264	2.50649	0.00128366
proteolysis involved in cellular protein catabolic process	GO:0051603	72	Q5R7T5, Q8VBV4, Q9NR09, Q69ZR2, Q8BZQ7, Q9JJ31, A4IHP4, Q5R407, Q6GPU1, Q6GNY1, Q14669, Q8VZS9, Q6I6G8, O15033, Q8R554, B0WWP2, Q8LPL5, Q4FZT9, Q80TP3, Q5RCD3, Q923J6, Q7TMY8, Q8L3Z8, Q6NRH0, A0PJN4, O54928, Q9R1K5, Q8VDW4, P46472, Q9JJZ4, A0JMG1, Q5R761, Q9FHW7, Q4U2R1, Q70CQ4, Q2TL32, Q8NFA0, Q6E2N3, Q6ZQ89, P00747, O70260, Q96T88, Q63570, Q70EK9, Q9D906, Q3V0Q1, Q9R1A8, Q9FF66, Q5ZIJ9, Q7ZVX6,…	1.69844	0.00128265
cGMP metabolic process	GO:0046068	10	P16065, P51839, P25092, Q8INF0, Q6TL19, P55205, O02740, Q07553, P55203, P51842	6.50876	0.00125632
nervous system development	GO:0007399	71	O35923, Q86WG5, Q69ZR2, P50480, P42124, Q9R172, Q8NFJ9, Q6AYY8, O14514, P10111, P13395, P29993, Q9QYP1, Q7TSG1, Q9IAT6, P98164, P51028, Q04447, P21783, P31695, Q8K3M6, Q9PT61, P17886, Q9JJ79, P0C8E4, A4Q9F0, P50430, Q5ZMQ9, Q9BXC9, P10040, Q6ZQ88, P46822, Q6ZT98, P37276, Q8JZQ2, Q92888, Q9D906, P07335, Q13591, Q801P0, P47875, P61376, P46530, Q00963, Q13099, Q8K4V4, P81128, P07207, Q8IV36, Q9QXZ7,…	1.70256	0.00130583
positive regulation of biological process	GO:0048518	110	O35923, O54774, Q9NR09, P26817, P42128, P53420, Q8VZS9, Q4FZT9, Q9BEA0, P34885, P13395, P12527, Q96T37, Q62868, Q64405, Q6QI06, O35607, P51521, P27139, O35474, P24043, Q42384, Q9PT61, Q04833, O95881, Q17967, Q5ZMQ9, P57756, Q6ZQ88, P55201, O70260, P38657, Q92888, Q63570, Q02817, P54276, Q801P0, Q29041, P04040, P46530, Q00963, Q13099, A2AJK6, Q10656, Q18486, Q04906, P09052, Q9LQV2, O42130, P07207,…	1.50117	0.00146172
cellular protein catabolic process	GO:0044257	73	Q5R7T5, Q8VBV4, Q9NR09, Q69ZR2, Q8BZQ7, Q9JJ31, A4IHP4, Q5R407, Q6GPU1, Q6GNY1, Q14669, Q8VZS9, Q6I6G8, O15033, Q8R554, B0WWP2, P06738, Q8LPL5, Q4FZT9, Q80TP3, Q5RCD3, Q923J6, Q7TMY8, Q8L3Z8, Q6NRH0, A0PJN4, O54928, Q9R1K5, Q8VDW4, P46472, Q9JJZ4, A0JMG1, Q5R761, Q9FHW7, Q4U2R1, Q70CQ4, Q2TL32, Q8NFA0, Q6E2N3, Q6ZQ89, P00747, O70260, Q96T88, Q63570, Q70EK9, Q9D906, Q3V0Q1, Q9R1A8, Q9FF66, Q5ZIJ9,…	1.67858	0.00152697
proteolysis	GO:0006508	131	Q5R7T5, Q8VBV4, Q9NR09, Q8BZQ7, Q69ZR2, A4IHP4, Q6GPU1, Q5R407, Q14669, Q8VZS9, O15033, Q9D4H7, Q9JLG8, Q8LPL5, Q4FZT9, Q5RCD3, Q7TMY8, Q8VDW4, P72991, Q1L5Z9, P46472, P55115, Q7S8C4, Q1XDF9, A0JMG1, Q5U405, Q9FHW7, P42785, Q4U2R1, A7SXZ6, O70196, Q42384, P22412, P29119, Q9CXY9, Q2TL32, P57756, P34676, Q6ZQ89, O70260, Q70EK9, Q63570, Q9D1A2, Q9R1A8, Q9DBI0, Q16651, Q29041, Q7ZVX6, B7FSL4, O76924,…	1.4387	0.00166247
appendage morphogenesis	GO:0035107	19	P07207, O88572, Q86B79, P35556, P18168, Q29P71, P42893, Q9Y366, Q9JJ79, Q91VN0, Q13099, Q07008, A2AJK6, Q9QYP1, Q9QW30, Q61555, Q9UPY3, O35516, P16912	3.20617	0.00187712
macromolecule catabolic process	GO:0009057	98	Q5R7T5, Q8VBV4, Q9NR09, P78549, Q69ZR2, Q8BZQ7, Q9JJ31, A4IHP4, Q5R407, Q6GPU1, Q6GNY1, Q8VZS9, Q14669, Q6I6G8, O15033, Q8R554, B0WWP2, P06738, P23571, Q8LPL5, Q4FZT9, Q80TP3, Q5RCD3, A0PJN4, Q8L3Z8, Q7TMY8, Q6NRH0, O54928, Q923J6, Q9R1K5, Q8VDW4, P72991, A6QBN8, P36601, P46472, Q9JJZ4, P20933, Q9FJR0, A0JMG1, Q5R761, Q1XDF9, Q9FHW7, Q4U2R1, Q70CQ4, O95881, Q8BKX6, Q2TL32, Q9SL67, Q8NFA0, Q6E2N3,…	1.53061	0.00194294
negative regulation of biological process	GO:0048519	101	O35923, Q96BD5, Q9NR09, P50480, P42124, P26817, P42128, Q9R172, O55156, Q91ZX7, Q64213, O14514, Q4FZT9, O14981, P13395, P06686, Q96T37, P29993, O43520, Q8NBS9, O35607, P51521, Q42384, Q6ZQ88, Q92888, Q63570, Q92889, P54275, Q17DK5, O88572, Q02817, P54276, Q801P0, Q9VCU9, Q9DBI0, P35400, P04040, P18168, P97469, Q9JI44, Q00963, Q6ZPK0, Q28G71, P81128, Q04892, O76512, Q9LQV2, P07207, O00548, Q9QWN8,…	1.51088	0.00246362
germ cell development	GO:0007281	18	P07207, O35923, P37276, P27619, P54275, Q9VCU9, Q9VQQ9, Q24120, Q9Y236, Q99MH9, Q5XHZ9, P13395, Q61880, P43247, Q20168, Q9BXC9, P43246, P09052	3.24335	0.00262271
intracellular signaling cascade	GO:0007242	82	O35923, P51839, Q6IMM1, P27732, Q6DN12, Q6YZI0, Q63644, Q80TP3, Q8BU31, Q9BEA0, Q6TL19, P25092, Q9CZE3, P34885, Q22908, A4IID4, Q5R8X7, O54928, Q9Z1T6, O80501, Q07139, Q8LP10, Q8K394, Q62868, Q4G050, Q8INF0, Q5E9M9, Q8TDD1, Q9FJR0, P36863, Q8RVB2, Q07553, Q9FHW7, P31695, P23573, P59279, Q9Z1M4, Q42384, P42356, Q6NS57, O95881, P0C8E4, P92199, P55205, P55203, Q5U4C9, Q92888, P54275, Q7Z628, P54276,…	1.5898	0.00264088
signal transduction	GO:0007165	119	O35923, P51839, P27732, Q6DN12, P26817, Q6YZI0, Q8VZS9, Q8LPL5, O14514, Q9BEA0, Q9CZE3, Q22908, P34885, Q5R8X7, A4IID4, Q9Z1T6, Q07139, Q62868, Q8INF0, O88871, Q8TDD1, P36863, Q9FHW7, Q9Z1M4, Q42384, Q6NS57, O95881, P55205, P55203, P57756, Q92888, Q9QZQ0, P35409, Q9C0H5, P54275, Q2QMI0, P54276, Q29042, Q9Y4G8, Q9UNT1, Q29041, P35400, Q5U2N4, P81128, Q6Y5D8, Q9P6P3, O08721, P51432, Q15485, P10825,…	1.44913	0.00262466
response to oxidative stress	GO:0006979	30	O93662, Q9VEG6, P09933, O61235, Q0WM29, P17336, P26817, Q23490, Q92626, P04040, Q63120, Q9VZZ4, Q27487, P29993, Q01728, A1KZ92, Q2I6W4, Q64405, Q8INF0, Q4PD66, Q5RF10, Q9PT92, O62839, P11247, O16025, P22079, Q9PWF7, Q8CG09, Q42592, O48646	2.32795	0.00270539
regulation of microtubule-based process	GO:0032886	11	P37276, Q00963, Q80U96, Q62868, Q99MH9, P13395, O75116, Q8NFJ9, Q9BXC9, Q7TSG1, O55156	5.08438	0.00298371
system process	GO:0003008	60	P51839, P91645, Q86WG5, P27732, P26817, Q06726, Q9VQQ9, Q8NFJ9, P53420, B0WWP2, P34885, P13395, P55011, P06686, P29993, Q8NI36, Q7T2Q6, O35607, Q8K3M6, P42356, Q9ES03, Q63269, Q9CZR2, Q5ZMQ9, P55203, Q9BXC9, P10040, O75923, Q8JZQ2, Q5RHH4, P53790, P27619, Q24270, Q9D906, Q02817, P35400, Q29P71, Q8UWF0, Q00963, Q29N38, P42893, Q13099, A2AJK6, Q9ERC5, P07207, Q8IV36, Q9Y3Q0, P18506, Q9QWN8, Q8VHS2,…	1.73018	0.00314718
response to stress	GO:0006950	155	O35923, P09933, Q61493, Q02870, P78549, Q70AD6, P26817, Q9R172, P53451, Q6F2Y7, Q9VZZ4, Q9M9W8, Q9DE46, Q5R8X7, P55011, Q61880, P29993, P12527, Q5BBV9, P29994, P29995, P36601, P23739, Q8INF0, Q64405, Q1XDF4, P27139, Q5ZJL9, P00708, Q42384, P11941, Q8NI60, Q6NS57, Q42592, O95881, P57756, Q5FVP2, Q8IRG6, O61235, Q92889, P54275, P27619, Q17DK5, P54276, P43352, Q29041, P35400, P04040, Q96AH0, Q5U2N4,…	1.36671	0.00310313
protein catabolic process	GO:0030163	78	Q5R7T5, Q8VBV4, Q9NR09, Q69ZR2, Q8BZQ7, Q9JJ31, A4IHP4, Q5R407, Q6GPU1, Q6GNY1, Q14669, Q8VZS9, Q6I6G8, O15033, Q8R554, B0WWP2, P06738, Q8LPL5, Q4FZT9, Q80TP3, Q5RCD3, Q923J6, O54928, Q7TMY8, Q8L3Z8, Q6NRH0, A0PJN4, Q9R1K5, Q8VDW4, P72991, A6QBN8, P46472, Q9JJZ4, Q5R761, Q1XDF9, A0JMG1, Q9FHW7, Q4U2R1, Q70CQ4, Q2TL32, Q9SL67, Q8NFA0, Q6E2N3, Q6ZQ89, P00747, O70260, Q8JZQ2, Q96T88, Q63570, Q70EK9,…	1.59875	0.0031081
RNA processing	GO:0006396	100	O22899, Q9JI38, Q9Y2L1, Q6AYB3, P29295, Q03532, Q8VEG6, Q4PA86, Q921M3, Q9C952, Q9V3D6, Q5R4T8, Q64213, P0C279, O60164, Q53RK8, P51400, Q6PCL9, Q8NI36, Q66II8, Q9DC48, Q8JZX4, Q8CHP0, Q5R6E0, Q6C3X6, Q9VNV3, Q8TDD1, P31209, Q8WUQ7, Q5R761, O57683, Q9VUV9, Q921I9, Q3MHU3, Q5R5F1, Q8IYL2, O42149, A7EGG4, Q9D753, P17886, O94653, Q94AH9, Q5R539, Q8H8N3, Q5RAZ4, Q99PK0, Q59LU0, O43100, Q06975, Q5KFZ2,…	1.49802	0.0031898
cyclic nucleotide biosynthetic process	GO:0009190	10	P16065, P51839, P25092, Q8INF0, Q6TL19, P55205, O02740, Q07553, P55203, P51842	5.59525	0.00324338
organelle organization	GO:0006996	130	Q96BD5, O35923, A6QP75, Q8BZQ7, P42124, Q9DAT2, Q8VZS9, P35056, Q8LPL5, P13395, Q7TMY8, P29993, Q8CG48, Q5BBV9, Q8BPM0, Q7TSG1, A7RR04, P36601, Q2TGJ4, Q10147, Q62868, Q5RBS1, Q6QI06, P35067, P51521, A5PKR8, Q24120, Q6KCD5, P87130, Q9JJ79, O94653, O95881, Q5ZMQ9, Q6ZQ88, P55201, Q4P328, Q92889, Q5ZMV2, P54275, P27619, P97496, Q9JI44, Q00963, Q6ZPK0, Q29N38, Q6DEM5, Q9TVM2, A2AJK6, Q6Y5D8, Q5KND8,…	1.40832	0.00355125
positive regulation of cellular process	GO:0048522	88	O35923, O54774, P91645, Q9NR09, Q5SWW4, P26817, P42128, P53420, Q8VZS9, Q5F389, Q4FZT9, Q9VK45, Q9BEA0, P13395, O54928, P38129, Q96T37, Q62868, Q64405, Q24266, P51028, Q5RF10, Q6QI06, O35607, P51521, P31695, P27139, O35474, P24043, O62839, Q9PT61, Q9ES03, O95881, P0C8E4, O15164, P10040, Q6ZQ88, P00747, P55201, Q5U4C9, O70260, P37276, P38657, Q92888, Q63570, Q9D906, Q7Z628, P54276, Q02817, Q801P0,…	1.53365	0.00381035
regulation of primary metabolic process	GO:0080090	204	Q96BD5, Q8N187, Q70AD6, Q9R172, Q4FZT9, Q9BEA0, O14981, Q5R8X7, Q5BBV9, Q96T37, Q91X20, P46655, P13255, Q6QI06, O35607, Q90421, Q9P2E3, A4II96, Q6ZQ88, Q8IRG6, P55201, P97496, Q496Z0, Q801P0, P43015, P04040, Q5U2N4, P46530, Q9JI44, Q6P423, Q13099, A2AJK6, P81128, Q04906, Q5KND8, Q9LQV2, P07207, Q60756, Q8VHI4, Q8R151, Q9DBR1, Q8IWZ3, Q91661, Q3UG20, Q8C7R7, Q9JIX5, P58405, Q7ZY08, Q06726, P0C279,…	1.29373	0.00399008
neurological system process	GO:0050877	50	P51839, P91645, Q86WG5, P27732, Q06726, Q9VQQ9, Q8NFJ9, P53420, B0WWP2, P34885, P13395, P55011, Q8NI36, P29993, P06686, Q7T2Q6, Q8K3M6, P42356, Q63269, Q9CZR2, Q5ZMQ9, P55203, Q9BXC9, P10040, Q8JZQ2, Q5RHH4, P27619, Q9D906, P35400, Q29P71, Q8UWF0, Q00963, Q29N38, A2AJK6, Q9ERC5, Q8IV36, P07207, Q9Y3Q0, P18506, Q9QWN8, Q8VHS2, P56079, Q60756, P97479, Q61127, Q99MH9, O02740, P82279, P51842, P22748	1.80799	0.00434293
RNA splicing	GO:0008380	41	Q5ADL0, O22899, Q6AYB3, O74690, Q1LVE8, Q4PA86, Q921M3, Q7SXM7, Q64213, Q53RK8, Q5R4I9, Q66II8, Q5RBI5, Q9DC48, Q8JZX4, Q5R6E0, Q8CFQ3, P83877, Q9VNV3, O75643, Q6AYL5, Q5R761, Q8WUQ7, Q9ZZX1, O57683, Q9VUV9, P34369, Q2HJH6, Q9BZJ0, Q5R5F1, Q13435, O42149, P17886, A7EGG4, Q5ZJ85, Q9U2G0, Q8CIG8, Q99PK0, Q5RKH1, Q5RAZ4	1.94296	0.00468799
cell motion	GO:0006928	36	P54275, P50480, P27619, P10719, O88572, P42124, Q9P225, Q13591, Q00963, Q63644, Q9P2D7, P13395, Q10656, Q8WXX0, P07996, Q9NYC9, P07207, P51028, O08721, Q9UFH2, Q80Z71, Q8VHE6, P16621, Q64511, Q8CG09, Q04833, P24014, Q91VN0, P92199, Q8TD57, Q9HBL0, O75094, Q5ZMQ9, P43246, Q8TE73, Q96DT5	2.04296	0.005034
female gamete generation	GO:0007292	21	P07207, O35923, Q9VEG6, P37276, P27619, Q9VQQ9, P16621, P51521, Q24120, Q5XHZ9, P13395, P97679, Q61880, P31009, Q99MT2, O15457, Q20168, Q32KD2, P10040, P09052, Q7KN62	2.70061	0.00541683
immune response	GO:0006955	25	Q9UGM3, P54275, P54276, Q92626, Q9VQQ9, Q29041, Q8WXG1, O14802, Q04906, Q6NZ06, P07996, P19109, Q15485, Q5I2E5, Q8R5F7, Q5ZJL9, P04839, P11247, Q3UG20, P97679, P43247, P59470, P43246, P57756, Q10471	2.43086	0.00541549
oocyte development	GO:0048599	10	Q24120, P07207, O35923, P37276, Q5XHZ9, P13395, Q61880, Q20168, Q9VQQ9, P09052	5.14402	0.00557949
DNA recombination	GO:0006310	26	O35923, P59696, Q92889, P54275, P54276, Q9ZZX1, P43352, Q96AH0, Q9DBR1, Q5XHZ9, Q9DE27, P10111, P97679, Q61880, P43247, O15457, P97386, P43246, P51892, Q6ZQF0, Q5FVP2, P36601	2.36919	0.0056273
embryonic morphogenesis	GO:0048598	33	Q69ZR2, O88572, Q801P0, P46530, P42893, Q13099, A2AJK6, P81128, Q9QYP1, Q9UPY3, O76512, Q3UHK6, Q8IV36, P07207, P15215, Q24266, P51028, O35607, P35556, P97479, P17886, Q9Y366, Q9JJ79, P24014, Q91VN0, P92199, Q07008, P0C8E4, Q9QW30, P10040, Q61555, Q80UA9, O35516	2.08409	0.00661873
regulation of developmental process	GO:0050793	51	O35923, O54774, P91645, P50480, Q8VBZ3, Q9R172, P53420, Q9BEA0, O54928, P13395, Q96T37, Q2NL17, P21783, P51521, P31695, P27139, P08122, P24043, P92199, O60312, P00747, P47990, Q16787, Q92888, Q801P0, P18168, Q8WXG1, P61376, P46530, Q00963, O95477, Q13099, P81128, Q04906, Q9UPY3, P07996, Q7KN62, P07207, O00548, P56706, P16621, Q61982, P31977, Q22053, Q3UZD5, Q61127, Q9CXC9, Q07008, P28159, Q9QW30,…	1.75463	0.00684541
cell surface receptor linked signal transduction	GO:0007166	65	Q8VBV4, P27732, Q9UKP4, P26817, Q9R172, Q6GNY1, O14514, Q9BEA0, P25092, Q9VPH7, Q6NRH0, O54928, P55011, Q63356, Q96T37, Q9QYP1, Q9IAT6, Q66II3, Q64143, Q9U2Q9, Q9Y283, P51028, O88871, O35607, P21783, P33945, P31695, Q63269, Q91VN0, P0C8E4, Q2Q426, Q8WWQ0, Q16787, P35409, O88572, P35400, Q5ZIJ9, P18168, O42280, P46530, O95477, Q8R2H4, Q13099, Q10656, Q04906, Q5REX1, P07207, Q80T32, P67963, O00548,…	1.62464	0.00723825
regulation of macromolecule metabolic process	GO:0060255	204	Q96BD5, Q8N187, Q70AD6, Q9R172, Q4FZT9, Q9BEA0, O14981, Q5R8X7, Q5BBV9, Q96T37, Q91X20, P46655, Q6QI06, O35607, Q90421, Q9P2E3, A4II96, Q6ZQ88, Q8IRG6, P55201, P97496, Q496Z0, Q9VCU9, Q801P0, P43015, P04040, Q5U2N4, P46530, Q9JI44, Q6P423, Q13099, A2AJK6, P81128, Q04906, Q5KND8, Q9LQV2, P07207, Q60756, Q8VHI4, Q8R151, Q9DBR1, Q8IWZ3, Q91661, Q3UG20, Q8C7R7, Q9JIX5, P58405, Q7ZY08, Q06726, P0C279,…	1.27697	0.0074473
regulation of metabolic process	GO:0019222	216	Q96BD5, Q8N187, Q70AD6, Q9R172, Q4FZT9, Q9BEA0, O14981, Q5R8X7, Q5BBV9, Q96T37, Q91X20, P46655, P13255, P39077, Q6QI06, O35607, Q90421, Q9P2E3, Q6NS57, A4II96, Q6ZQ88, Q8IRG6, P55201, P97496, Q496Z0, Q9VCU9, Q801P0, P43015, P04040, Q5U2N4, P46530, Q9JI44, Q6P423, Q13099, A2AJK6, P81128, Q04906, Q5KND8, Q9LQV2, P07207, Q60756, Q8VHI4, Q8R151, Q9DBR1, Q91661, Q8IWZ3, Q3UG20, Q8C7R7, Q9JIX5, P58405,…	1.26147	0.00840457
oogenesis	GO:0048477	19	P07207, O35923, Q9VEG6, P37276, P27619, P16621, Q9VQQ9, P51521, Q24120, Q5XHZ9, P13395, P97679, Q61880, P31009, Q20168, Q32KD2, P10040, P09052, Q7KN62	2.75439	0.00861201
forebrain development	GO:0030900	18	P98164, P28840, Q9D906, Q9R172, Q8NFJ9, Q61982, A2ARV4, P46530, Q64511, Q99MH9, Q9JJ79, Q13099, Q07008, P81128, Q7TSG1, Q9BXC9, Q5ZMQ9, Q6ZQ88	2.84195	0.00901305
response to chemical stimulus	GO:0042221	98	O35923, P09933, P26817, Q6YZI0, Q27593, P16580, Q92058, P53451, Q9VZZ4, Q9M9W8, P34885, P12527, P29993, P29994, P29995, P98164, P35738, P23739, Q8INF0, Q64405, Q7YRC1, Q9FHW7, P27139, Q42384, Q8NI60, Q42592, Q63269, Q8WWQ0, O70260, O61235, P27619, P54275, Q5W7F2, Q9VCU9, Q16651, P04040, Q64610, Q04906, Q9LQV2, Q2I6W4, P48284, Q32LH7, Q4PD66, O88563, P11960, B4J497, P24014, Q3UG20, O48646, P58405,…	1.45035	0.00918576
central nervous system development	GO:0007417	33	O35923, P37276, P50480, Q9D906, P07335, Q9R172, Q8NFJ9, Q6AYY8, P61376, P46530, P13395, Q13099, P29993, P81128, Q7TSG1, P07207, P98164, P28840, P51028, Q04447, Q61982, P31695, A2ARV4, Q64511, P17886, Q99MH9, Q9JJ79, Q07008, P50430, O75094, Q9BXC9, Q5ZMQ9, Q6ZQ88	2.03572	0.00910697
oocyte differentiation	GO:0009994	10	Q24120, P07207, O35923, P37276, Q5XHZ9, P13395, Q61880, Q20168, Q9VQQ9, P09052	4.69014	0.00995889
determination of adult life span	GO:0008340	12	P17336, O61235, Q9VK45, P54275, Q27487, P54276, P43247, Q18486, Q10663, Q27607, P43246, P48152	3.86581	0.0103261
regulation of nitrogen compound metabolic process	GO:0051171	169	Q96BD5, O35923, Q8N187, Q02870, Q70AD6, P50480, P42124, Q9DAT2, Q9R172, P42128, Q8VZS9, Q64213, O14981, Q5R8X7, Q96T37, Q5BBV9, A0JP85, Q91X20, Q5BJ48, O43520, A2A891, Q8TDD1, P51521, Q90421, P30665, P32027, Q42384, Q9P2E3, Q9PT61, Q6PGA0, Q91857, A4II96, Q6ZQ88, Q8IRG6, O60583, P55201, A1A5H6, O70260, Q4P328, Q9QZQ0, Q92889, P54275, P97496, Q17DK5, Q496Z0, Q96MU6, P54276, Q801P0, P43015, P35400,…	1.29815	0.0121488
endocytosis	GO:0006897	27	Q5R5M2, P27619, Q6P9Q6, P10719, O88572, Q91ZX7, Q9VZZ4, O95477, Q29N38, Q28832, Q9QYP1, P07996, Q2TGJ4, Q810B6, Q8R4U0, P98164, Q15485, P48764, P41233, P97479, Q7TNJ2, A2ARV4, Q9Y2I7, Q04833, Q91VN0, P21575, Q8I8U7	2.18556	0.0122975
regulation of nucleobase, nucleoside, nucleotide and nucleic acid metabolic process	GO:0019219	168	Q96BD5, O35923, Q8N187, Q02870, Q70AD6, P50480, P42124, Q9DAT2, Q9R172, P42128, Q8VZS9, Q64213, O14981, Q5R8X7, Q96T37, Q5BBV9, A0JP85, Q91X20, Q5BJ48, O43520, A2A891, Q8TDD1, P51521, Q90421, P30665, P32027, Q42384, Q9P2E3, Q9PT61, Q6PGA0, Q91857, A4II96, Q6ZQ88, Q8IRG6, O60583, P55201, A1A5H6, O70260, Q4P328, Q9QZQ0, Q92889, P54275, P97496, Q17DK5, Q496Z0, Q96MU6, P54276, Q801P0, P43015, P35400,…	1.29765	0.0124897
brain development	GO:0007420	26	O35923, P37276, Q9D906, P07335, Q9R172, Q8NFJ9, P61376, P46530, Q13099, P29993, P81128, Q7TSG1, P98164, P28840, P51028, Q04447, Q61982, P31695, A2ARV4, Q64511, Q99MH9, Q9JJ79, Q07008, Q9BXC9, Q5ZMQ9, Q6ZQ88	2.2231	0.0125072
cell cycle process	GO:0022402	59	59	1.62494	0.0123744
double-strand break repair	GO:0006302	14	O35923, Q92889, P54275, P43352, Q96AH0, Q4G056, Q9DE46, Q5XHZ9, Q9DEI1, P97679, P43247, P43246, Q5FVP2, P36601	3.2831	0.0125954
determination of left/right symmetry	GO:0007368	10	P46530, Q98SP7, Q9Y366, O00548, Q9JJ79, Q13099, Q07008, Q9QW30, O35516, Q96DT5	4.49196	0.012636
membrane invagination	GO:0010324	27	Q5R5M2, P27619, Q6P9Q6, P10719, O88572, Q91ZX7, Q9VZZ4, O95477, Q29N38, Q28832, Q9QYP1, P07996, Q2TGJ4, Q810B6, Q8R4U0, P98164, Q15485, P48764, P41233, P97479, Q7TNJ2, A2ARV4, Q9Y2I7, Q04833, Q91VN0, P21575, Q8I8U7	2.16359	0.0133942
response to hormone stimulus	GO:0009725	31	O70260, O35923, Q5W7F2, Q6YZI0, Q16651, Q63120, Q9M9W8, Q9FLI3, Q04906, Q9ESR9, P07996, Q66II3, Q5REX1, Q8LP10, Q64143, P48284, P23739, P35738, P28840, O88563, P48764, Q8RVB2, Q9FHW7, P27139, P11960, Q42384, P50430, Q80UA9, Q8WWQ0, P58405, P22748	2.01772	0.0147325
response to endogenous stimulus	GO:0009719	33	O70260, O35923, P54275, Q5W7F2, Q6YZI0, Q16651, Q63120, Q9M9W8, Q9FLI3, Q04906, Q9ESR9, P07996, Q66II3, Q5REX1, Q8LP10, Q64143, P48284, P35738, P23739, P28840, O88563, P48764, Q8RVB2, Q9FHW7, P27139, P11960, Q42384, P50430, P43246, Q80UA9, Q8WWQ0, P58405, P22748	1.9599	0.015433
immune effector process	GO:0002252	14	P54275, P54276, Q15485, Q29041, Q8WXG1, Q5I2E5, Q5ZJL9, P11247, Q3UG20, P97679, P43247, P43246, P57756, Q10471	3.18929	0.01578
response to steroid hormone stimulus	GO:0048545	17	O35923, P23739, P35738, P48284, P28840, O88563, P48764, Q16651, Q63120, P27139, P11960, P50430, Q04906, P07996, Q9ESR9, P58405, P22748	2.73828	0.0177348
regulation of cellular metabolic process	GO:0031323	199	Q96BD5, Q8N187, Q70AD6, Q9R172, Q4FZT9, Q9BEA0, O14981, Q5R8X7, Q5BBV9, Q96T37, Q91X20, P46655, P13255, P39077, Q6QI06, O35607, Q90421, Q9P2E3, Q6NS57, A4II96, Q6ZQ88, Q8IRG6, P55201, P97496, Q496Z0, Q801P0, P43015, P04040, Q5U2N4, P46530, Q9JI44, Q6P423, Q13099, A2AJK6, P81128, Q04906, Q5KND8, Q9LQV2, P07207, Q60756, Q8VHI4, Q8R151, Q9DBR1, Q8IWZ3, Q91661, Q3UG20, Q8C7R7, Q9JIX5, P58405, Q06726,…	1.25255	0.0181973
immune system process	GO:0002376	39	O35923, Q9UGM3, O54774, P54275, P54276, Q92626, Q29041, Q9VQQ9, P18168, Q8WXG1, Q63644, O14802, Q63356, Q04906, Q6NZ06, P07996, P07207, P19109, O00548, Q15485, P27139, Q5I2E5, Q5ZJL9, Q42384, Q8R5F7, P04839, P11247, Q920H8, Q3UG20, P97679, Q99L27, P43247, Q6PBM1, P28159, P43246, P59470, P57756, Q6E2N3, Q10471	1.80526	0.0201004
multicellular organismal aging	GO:0010259	12	P17336, O61235, Q9VK45, P54275, Q27487, P54276, P43247, Q18486, Q10663, Q27607, P43246, P48152	3.51115	0.0200762
cell projection organization	GO:0030030	35	P37276, Q8JZQ2, Q98SP7, Q5RHH4, P50480, P42124, Q9D906, Q13591, Q8NFJ9, Q29P71, O14514, Q00963, P23098, Q3SYS4, Q63644, Q8CFW7, P13395, Q13099, Q9NYC9, Q27802, P07207, O08721, Q9D6F9, Q80Z71, P16621, P51521, P97479, Q64511, Q99MH9, Q9JJ79, P24014, Q07008, O75094, Q9BXC9, P46822	1.87606	0.0201693
response to inorganic substance	GO:0010035	31	O93662, Q9VEG6, P09933, O61235, P17336, P26817, Q92626, P04040, Q63120, Q9VZZ4, Q27487, P07996, Q01728, A1KZ92, Q2I6W4, Q64405, P28840, Q8INF0, Q8H0V6, Q5RF10, Q9PT92, P27139, O22263, O62839, P11247, P22079, Q9PWF7, Q9LJL3, Q42592, Q63269, O48646	1.95392	0.0229324
negative regulation of cellular process	GO:0048523	83	Q96BD5, O35923, Q9NR09, P50480, P42124, Q9QX27, P26817, Q9R172, P42128, O55156, Q91ZX7, Q64213, O14514, Q4FZT9, Q63644, O14981, P13395, O54928, Q96T37, Q9QYP1, Q4KML2, Q9U2Q9, O43520, P51028, Q9UH92, Q8NBS9, P51521, P31695, Q42384, P51569, Q9ES03, P0C8E4, O15164, Q6ZQ88, Q80UA9, P00747, P37276, Q92888, Q63570, Q92889, P54275, P10719, Q17DK5, O88572, Q9D906, P54276, Q02817, Q801P0, Q92845, P35400,…	1.44968	0.0234474
metal ion transport	GO:0030001	52	P31636, P91645, Q14571, P27732, P17659, Q25452, P11170, Q9I8C7, Q9Z0Y8, Q5REV9, P55011, P29993, P06686, P29994, Q9Z258, P29995, Q16322, Q6MZM0, Q6Q760, Q96T55, Q28728, P28570, O17185, P70549, O59768, Q920H8, A8WHP3, Q63269, Q9LNW3, Q9H427, Q80UN1, P53790, Q24270, Q5BL29, Q5FY69, Q63472, Q8UWF0, P14772, Q9XES1, A6H784, Q640S1, B2LU20, Q01728, Q99244, P26430, P48764, Q8BFX3, Q28610, P48768, P15385,…	1.62911	0.0233973
cytolysis	GO:0019835	7	Q86FQ0, P00708, P11941, Q7SID7, P58912, Q93109, Q17005	6.20141	0.0243628
defense response	GO:0006952	25	Q9UGM3, P26262, P28039, P35400, Q9VQQ9, Q29041, Q8WXG1, O14802, P12527, Q04906, P07996, P48999, Q15485, Q5I2E5, Q5ZJL9, Q8R5F7, Q42384, P00708, P11941, P04839, P11247, Q7SID7, Q17005, P59470, P57756	2.12054	0.0264543
reproductive process in a multicellular organism	GO:0048609	41	Q9VEG6, O35923, P37276, P91645, Q9QZQ0, Q9JHB5, P27619, P54275, Q9VCU9, Q5SSW2, Q9VQQ9, Q5XHZ9, P13395, Q61880, O15457, Q10656, Q20168, P09052, Q7KN62, Q9NYC9, P07207, P16621, P51521, Q4U2R1, Q24120, Q9DBR1, P00539, Q9Y236, Q99MH9, Q9U2G0, P97679, P31009, P43247, Q07008, Q99MT2, Q32KD2, P10040, Q9BXC9, P43246, P46822, P47990	1.74116	0.0263356
multicellular organism reproduction	GO:0032504	41	Q9VEG6, O35923, P37276, P91645, Q9QZQ0, Q9JHB5, P27619, P54275, Q9VCU9, Q5SSW2, Q9VQQ9, Q5XHZ9, P13395, Q61880, O15457, Q10656, Q20168, P09052, Q7KN62, Q9NYC9, P07207, P16621, P51521, Q4U2R1, Q24120, Q9DBR1, P00539, Q9Y236, Q99MH9, Q9U2G0, P97679, P31009, P43247, Q07008, Q99MT2, Q32KD2, P10040, Q9BXC9, P43246, P46822, P47990	1.73884	0.0265486
fatty acid biosynthetic process	GO:0006633	24	O44390, P12785, Q00955, Q86SK9, P21147, Q5XIF5, Q9TT94, O16025, Q2KIA4, Q9KQH9, Q9C9P4, Q9TTS3, Q564G3, O00763, P12527, P32874, Q8R2F2, P11029, O00767, P59668, Q6QHC5, P48999, O62849, O09005	2.15009	0.0277061
gamete generation	GO:0007276	35	O35923, Q9VEG6, P37276, Q9JHB5, P27619, P54275, Q9VCU9, Q5SSW2, Q9VQQ9, Q5XHZ9, P13395, Q61880, O15457, Q20168, P09052, Q7KN62, Q9NYC9, P07207, P16621, P51521, Q4U2R1, Q24120, Q9DBR1, P00539, Q9Y236, Q99MH9, P97679, P31009, Q07008, Q99MT2, P43247, Q32KD2, P10040, Q9BXC9, P43246	1.83293	0.02757
phospholipid efflux	GO:0033700	4	O95477, Q8CG09, P41233, Q7TNJ2	18.2245	0.0276483
protein modification process	GO:0006464	151	Q5R7T5, P51839, P08955, Q8VBV4, Q9NR09, Q70AD6, Q69ZR2, P42124, Q178L7, P26817, Q40301, Q68UT7, Q14669, O15033, Q9BEA0, P34885, Q03042, Q7TMY8, Q5R8X7, Q8VDW4, Q5PQT2, Q2TGJ4, P98164, Q62868, P20933, Q9Y2K2, O35607, Q4U2R1, Q9Z1M4, Q6NS57, Q9CXY9, P55205, Q02589, Q4KM79, P55203, O13663, Q6ZQ88, P55201, Q10471, O70260, Q2QMI0, Q17DK5, Q7ZVX6, Q8RWG1, Q5U2N4, O00462, Q9JI44, Q8CHJ1, Q10656, P09103,…	1.28903	0.027716
somatic hypermutation of immunoglobulin genes	GO:0016446	5	P54275, P54276, P97679, P43247, P43246	10.631	0.0275992
somatic diversification of immune receptors via somatic mutation	GO:0002566	5	P54275, P54276, P97679, P43247, P43246	10.631	0.0275992
cell projection morphogenesis	GO:0048858	25	Q8JZQ2, P37276, Q98SP7, Q5RHH4, P50480, P42124, Q13591, Q8NFJ9, O14514, Q3SYS4, Q00963, P13395, Q13099, P07207, O08721, Q80Z71, P16621, Q64511, Q99MH9, Q9JJ79, P24014, Q07008, O75094, Q9BXC9, P46822	2.10376	0.0274372
negative regulation of metabolic process	GO:0009892	50	O35923, Q96BD5, Q9QX27, P42124, P42128, Q4FZT9, O14981, Q96T37, Q4KML2, P19109, O43520, Q9UH92, Q9FJR0, P51521, Q42384, P51569, Q9ES03, O15164, Q5R539, Q6ZQ88, Q80UA9, Q92889, Q63570, P54275, Q17DK5, P54276, Q9VCU9, Q9JI44, Q6ZPK0, P81128, Q28G71, Q9UPY3, P07996, O76512, Q04892, Q9LQV2, P07207, Q9QXZ7, P35559, Q3UZD5, Q61127, Q8IWZ3, B4J497, Q60520, P97679, P43247, P28159, Q32KD2, P43246, P58405	1.62719	0.0276838
homeostatic process	GO:0042592	59	Q86WG5, Q9JJ31, Q8NFJ9, Q63120, P55011, Q498R3, P06686, P29993, P29994, P54399, Q9ESR9, P36601, Q9Z0V5, Q5E9M9, Q8NBS9, Q29RV1, Q04447, P27139, Q9D8X1, O22263, Q9BGI2, O59768, P38652, Q67IX6, Q920H8, O95881, Q63269, O15164, Q17967, Q5ZIH2, P00747, Q8JZQ2, P38657, Q92889, P10719, Q5NVA2, P07335, P38659, Q02817, Q13162, P14772, P13667, O95477, Q9TTS3, Q9FNE2, A6H784, A7RQM5, P09103, P56941, Q01728,…	1.54999	0.0291421
segmentation	GO:0035282	14	P07207, Q24266, P51028, O00548, Q9VCU9, P18168, Q60756, P32027, Q24120, P46530, B3DK56, Q9IAT6, P09052, P31264	2.91831	0.0296513
determination of bilateral symmetry	GO:0009855	10	P46530, Q98SP7, Q9Y366, O00548, Q9JJ79, Q13099, Q07008, Q9QW30, O35516, Q96DT5	3.84252	0.0309486
determination of symmetry	GO:0009799	10	P46530, Q98SP7, Q9Y366, O00548, Q9JJ79, Q13099, Q07008, Q9QW30, O35516, Q96DT5	3.84252	0.0309486
negative regulation of macromolecule metabolic process	GO:0010605	48	Q96BD5, O35923, Q63570, Q92889, P54275, Q17DK5, Q9QX27, P42124, P54276, Q9VCU9, P42128, Q9JI44, Q4FZT9, O14981, Q6ZPK0, Q96T37, P81128, Q28G71, Q4KML2, Q9UPY3, Q04892, O76512, P07996, Q9LQV2, P07207, O43520, P19109, Q9QXZ7, Q9UH92, Q9FJR0, P35559, P51521, Q3UZD5, Q42384, Q61127, Q8IWZ3, B4J497, Q60520, Q9ES03, P97679, P43247, Q5R539, P28159, O15164, Q32KD2, P43246, Q6ZQ88, P58405	1.63379	0.0316972
sensory perception	GO:0007600	25	P51839, Q5RHH4, P27732, Q06726, P35400, Q8NFJ9, Q29P71, P55011, P29993, A2AJK6, Q8NI36, Q9ERC5, Q8IV36, Q8VHS2, P56079, P97479, Q99MH9, Q63269, O02740, P10040, P55203, Q9BXC9, P82279, P51842, P22748	2.06561	0.033329
ciliary or flagellar motility	GO:0001539	8	Q9UFH2, Q9P2D7, Q9P225, Q8TD57, Q8VHE6, Q8WXX0, Q8TE73, Q96DT5	4.81403	0.0330861
cellular homeostasis	GO:0019725	44	Q8JZQ2, P38657, Q86WG5, Q5NVA2, P10719, Q9JJ31, P07335, P38659, Q63120, Q13162, P13667, A6H784, Q9FNE2, P55011, Q498R3, P06686, A7RQM5, P29993, P29994, P54399, P09103, Q01728, Q5E9M9, Q9Z0V5, Q8NBS9, Q04447, Q29RV1, P34329, P48768, P16140, P27139, O22263, Q9BGI2, Q67IX6, P38652, O59768, Q61127, O95881, Q63269, Q6PBM1, Q17967, Q5ZIH2, P00747	1.67058	0.033046
response to nutrient	GO:0007584	14	O35923, P98164, P23739, P35738, P27619, Q06726, Q92058, P11960, Q9VK45, Q3UG20, P12527, P50430, Q04906, Q01728	2.86219	0.0336263
negative regulation of nitrogen compound metabolic process	GO:0051172	36	O35923, Q96BD5, Q92889, P54275, Q17DK5, P42124, Q9QX27, P54276, P42128, Q9JI44, O14981, Q6ZPK0, Q96T37, P81128, Q28G71, Q4KML2, Q04892, P07207, O43520, Q9QXZ7, Q9UH92, P51521, Q3UZD5, Q42384, Q61127, P51569, Q60520, Q9ES03, P97679, P43247, P28159, O15164, Q32KD2, P43246, Q6ZQ88, P58405	1.78007	0.033664
regulation of gene expression	GO:0010468	176	Q96BD5, Q8N187, Q02870, P50480, Q70AD6, P42124, Q9DAT2, Q9R172, P42128, Q64213, O14981, Q5R8X7, Q96T37, Q5BBV9, A0JP85, Q91X20, P46655, Q5BJ48, O43520, A2A891, Q8TDD1, P51521, Q90421, P30665, P32027, Q42384, Q9P2E3, Q9PT61, Q6PGA0, Q91857, A4II96, Q6ZQ88, Q8IRG6, O60583, P55201, A1A5H6, O70260, Q4P328, Q9QZQ0, P97496, Q17DK5, Q496Z0, Q96MU6, Q9VCU9, Q801P0, P43015, P04040, Q5U2N4, P97469, P46530,…	1.25042	0.0356109
visual perception	GO:0007601	16	Q5RHH4, Q8VHS2, Q06726, Q8NFJ9, P97479, P56079, Q99MH9, Q8NI36, P29993, O02740, Q9BXC9, P55203, P10040, P82279, P51842, P22748	2.57721	0.0381326
sensory perception of light stimulus	GO:0050953	16	Q5RHH4, Q8VHS2, Q06726, Q8NFJ9, P97479, P56079, Q99MH9, Q8NI36, P29993, O02740, Q9BXC9, P55203, P10040, P82279, P51842, P22748	2.57721	0.0381326
cell-cell signaling	GO:0007267	29	P91645, P27619, Q13591, P35400, Q9VQQ9, P53420, P18168, Q8UWF0, P61376, B0WWP2, Q00963, Q29N38, P34885, P13395, P06686, P07207, Q80YX1, Q9Y3Q0, P98164, P18506, Q32LH7, Q9QWN8, P56706, Q7T2Q6, Q8K3M6, P42356, Q9CZR2, P28159, P82279	1.91094	0.0385332
positive regulation of cell division	GO:0051781	5	Q2I6W4, O62839, Q64405, Q5RF10, P04040	9.38028	0.0402047
bioluminescence	GO:0008218	5	Q95P04, B5DFC9, Q9U6Y4, Q9U6Y5, P83690	9.38028	0.0402047
cyclic nucleotide metabolic process	GO:0009187	10	P16065, P51839, P25092, Q8INF0, Q6TL19, P55205, O02740, Q07553, P55203, P51842	3.6242	0.0426313
response to DNA damage stimulus	GO:0006974	57	O35923, Q61493, Q02870, P78549, Q70AD6, P29295, Q5DU05, P23571, Q9DE46, Q80TP3, Q61880, O15457, Q5BBV9, Q4KML2, P36601, Q6C3X6, Q1XDF4, Q4G056, Q9DEI1, O95881, Q8BKX6, Q923I8, Q99PK0, Q5FVP2, Q8IRG6, Q5U4C9, Q96T88, Q92889, Q9NVI1, P54275, Q17DK5, P54276, P43352, Q96AH0, Q5XHZ9, Q641W4, P51892, Q8K368, Q5KND8, Q59LR2, Q0E2Y1, P51954, Q6ZZY0, Q7TPK1, O54747, Q9P2Y5, Q9DBR1, Q9SL02, P97679, P43247,…	1.52253	0.0472593
regulation of biosynthetic process	GO:0009889	173	Q96BD5, O35923, Q8N187, P50480, Q70AD6, P42124, Q9DAT2, Q9R172, P42128, Q8VZS9, Q64213, O14981, Q5R8X7, Q96T37, Q5BBV9, A0JP85, Q91X20, P46655, Q5BJ48, O43520, P13255, A2A891, Q8TDD1, P51521, Q90421, P30665, P32027, Q42384, Q9P2E3, Q9PT61, Q6PGA0, Q91857, A4II96, Q6ZQ88, Q8IRG6, O60583, P55201, A1A5H6, O70260, Q4P328, Q9QZQ0, P97496, Q17DK5, Q496Z0, Q96MU6, Q801P0, P43015, P35400, P04040, Q5U2N4,…	1.24156	0.049483
neuron differentiation	GO:0030182	34	P37276, Q8JZQ2, P50480, P42124, Q9D906, Q13591, Q9R172, Q8NFJ9, P61376, P46530, O14514, Q00963, P10111, P13395, Q9IAT6, Q8IV36, P07207, Q9QXZ7, O08721, Q80Z71, Q8VHS2, P16621, Q61982, P97479, Q64511, P17886, Q9PT61, P24014, Q07008, O75094, Q5ZMQ9, P10040, P46822, P82279	1.76894	0.0493863
cell part morphogenesis	GO:0032990	25	Q8JZQ2, P37276, Q98SP7, Q5RHH4, P50480, P42124, Q13591, Q8NFJ9, O14514, Q3SYS4, Q00963, P13395, Q13099, P07207, O08721, Q80Z71, P16621, Q64511, Q99MH9, Q9JJ79, P24014, Q07008, O75094, Q9BXC9, P46822	1.98834	0.0491827
RCP8.5 vs Present Day Molecular Functions
calcium ion binding	GO:0005509	124	A1A5B4, P09933, Q8R0F8, P27732, Q6DN12, Q9R172, Q25452, P17859, Q91ZX7, Q70E20, Q9VZZ4, Q9BEA0, Q22908, P13395, P29993, P12527, Q28832, P29994, P29995, Q9IAT6, P10079, P98164, Q15293, O35474, P00708, P70549, O59768, Q6WV19, Q42592, Q04833, Q63269, Q91VN0, Q10471, Q75UR0, P15586, P38659, Q9Y4G8, P18168, Q9PTT2, P46530, P13667, Q4LDE5, P49013, Q9XES1, Q3ZBG9, P48999, Q9WVM6, P07207, Q8BYR5, Q99244,…	2.23363	2.48912e-13
microtubule motor activity	GO:0003777	37	P37276, Q8BW94, Q9C0G6, P27619, Q9P225, Q3V0Q1, Q52KG5, Q63170, P46871, P0C6F1, Q9GYZ0, P23098, Q9QXL2, Q9P2D7, Q9QXL1, Q923J6, Q8WXX0, Q9NYC9, Q27802, Q9UFH2, O35787, Q91XQ0, Q8VHE6, Q69Z23, Q7TNC6, P46824, P38650, P46825, Q8IVF4, Q9JJ79, Q8TD57, P28739, Q9P2E2, Q8TE73, P46822, Q96DT5	5.17648	8.08908e-13
motor activity	GO:0003774	45	P37276, Q8BW94, Q90828, Q9C0G6, P27619, Q9P225, Q3V0Q1, Q52KG5, Q63170, Q29P71, P46871, P0C6F1, Q9GYZ0, Q26630, P23098, Q9QXL2, Q9P2D7, Q9QXL1, Q923J6, Q63356, Q6PCJ1, Q8WXX0, Q9NYC9, Q27802, Q6PIF6, Q9UFH2, O35787, Q91XQ0, Q8VHE6, Q69Z23, P97479, Q7TNC6, P46824, P38650, P46825, Q8IVF4, Q9JJ79, Q8TD57, P28739, P21575, Q8TE73, Q9P2E2, Q96DT5, P46822	3.10608	3.27535e-08
protein binding	GO:0005515	481	Q5R7T5, Q8VBV4, O54774, Q8N187, Q8IZH2, P27732, P17659, Q1PSW8, Q9R172, P53420, Q6F2Y7, Q922J3, Q5R8X7, Q9Z1T6, P06686, Q91X20, Q9IAT6, Q10147, P12785, Q62868, Q8INF0, O88871, Q7YRC1, Q8NBS9, Q6QI06, Q9FHW7, P27139, O35474, Q4U2R1, Q24120, Q6NS57, O95881, P21575, P57756, Q6ZQ88, Q9P2E2, P97496, P27619, Q9D1A2, Q496Z0, Q5W7F2, Q801P0, Q6ZWR6, Q5U2N4, P13667, Q9JI44, Q4LDE5, P07207, Q7TT45, Q6AYL5,…	1.25515	8.81077e-07
metal ion binding	GO:0046872	478	Q5R7T5, Q61493, Q27504, P27732, P17659, Q1PSW8, Q6DN12, Q9R172, Q922J3, Q70E20, Q24K16, P34885, Q5R8X7, Q9Z1T6, P06686, Q9Z258, Q8CHP0, Q91X20, Q9IAT6, Q2TGJ4, P12785, Q62868, Q8INF0, Q9D892, O35607, Q90421, P27139, A7SXZ6, O35474, Q4U2R1, P00708, Q9P2E3, P22412, Q6WV19, Q04833, Q91VN0, Q6ZQ89, Q10471, Q75UR0, Q9L6R7, Q9D1A2, Q5W7F2, Q801P0, Q5U2N4, P13667, Q4LDE5, Q10656, O62849, P07207, Q7TT49,…	1.24587	2.31183e-06
oxidoreductase activity, acting on peroxide as acceptor	GO:0016684	25	O93662, Q9VEG6, P09933, P17336, O61235, Q23490, Q92626, P04040, Q13162, Q9VZZ4, Q27487, A1KZ92, Q2I6W4, Q64405, Q4PD66, Q5RF10, Q9PT92, Q9BGI2, O62839, P11247, O16025, P22079, Q9PWF7, Q42592, O48646	4.06234	2.75723e-06
peroxidase activity	GO:0004601	25	O93662, Q9VEG6, P09933, P17336, O61235, Q23490, Q92626, P04040, Q13162, Q9VZZ4, Q27487, A1KZ92, Q2I6W4, Q64405, Q4PD66, Q5RF10, Q9PT92, Q9BGI2, O62839, P11247, O16025, P22079, Q9PWF7, Q42592, O48646	4.06234	2.75723e-06
ion binding	GO:0043167	486	Q5R7T5, Q61493, Q27504, P27732, P17659, Q1PSW8, Q6DN12, Q9R172, Q922J3, Q70E20, Q24K16, P34885, Q5R8X7, Q9Z1T6, P06686, Q9Z258, Q8CHP0, Q91X20, Q9IAT6, Q2TGJ4, P12785, Q62868, Q66H12, Q8INF0, O35607, Q9D892, Q90421, P27139, A7SXZ6, O35474, Q4U2R1, P00708, Q9P2E3, P22412, Q6WV19, Q04833, Q91VN0, Q6ZQ89, Q10471, Q75UR0, Q9L6R7, Q9D1A2, Q5W7F2, Q801P0, Q5U2N4, P51794, P13667, Q4LDE5, Q10656, O62849,…	1.23113	5.81317e-06
carbonate dehydratase activity	GO:0004089	11	Q27504, P48284, Q8VHB5, Q9WVT6, P83299, P00920, P27139, Q8UWA5, Q5BCC5, P22748, P00919	10.7246	5.22212e-06
cation binding	GO:0043169	483	Q5R7T5, Q61493, Q27504, P27732, P17659, Q1PSW8, Q6DN12, Q9R172, Q922J3, Q70E20, Q24K16, P34885, Q5R8X7, Q9Z1T6, P06686, Q9Z258, Q8CHP0, Q91X20, Q9IAT6, Q2TGJ4, P12785, Q62868, Q66H12, Q8INF0, O35607, Q9D892, Q90421, P27139, A7SXZ6, O35474, Q4U2R1, P00708, Q9P2E3, P22412, Q6WV19, Q04833, Q91VN0, Q6ZQ89, Q10471, Q75UR0, Q9L6R7, Q9D1A2, Q5W7F2, Q801P0, Q5U2N4, P13667, Q4LDE5, Q10656, O62849, P07207,…	1.23103	5.30324e-06
binding	GO:0005488	1156	Q61493, Q8IZH2, Q90828, Q27504, Q6DN12, Q9R172, Q40301, P53420, Q70E20, Q9CZE3, P34885, Q5R8X7, Q5BBV9, Q9Z1T6, Q6PCL9, Q8CHP0, Q9Z258, P12785, Q62868, Q7S8C4, Q66H12, Q8INF0, P16261, P07633, Q8NBS9, Q6QI06, O35607, Q9FHW7, Q90421, O35474, P00708, Q86XA9, Q8NI60, P22412, Q9D753, Q04833, Q9JJ79, O95881, Q91VN0, P21575, Q6ZQ88, Q8IRG6, P57756, Q6ZQ89, Q10471, Q06975, Q75UR0, Q5ADL0, Q9L6R7, Q5U2N8,…	1.06773	6.75838e-06
stearoyl-CoA 9-desaturase activity	GO:0004768	7	O44390, Q9TT94, Q2KIA4, Q86SK9, O00767, P21147, O62849	21.8392	2.04573e-05
guanylate cyclase activity	GO:0004383	10	P16065, P51839, P25092, Q8INF0, Q6TL19, P55205, O02740, Q07553, P55203, P51842	9.74963	4.65113e-05
antioxidant activity	GO:0016209	29	O93662, Q9VEG6, P09933, O61235, P17336, Q5NVA2, Q3V0Q1, Q23490, Q92626, P04040, Q13162, Q9VZZ4, Q27487, A1KZ92, Q2I6W4, Q64405, Q4PD66, Q9Z0V5, Q5RF10, Q9PT92, Q9BGI2, O62839, P11247, O16025, P22079, Q9PWF7, Q42592, O48646	2.85415	0.00013612
catalase activity	GO:0004096	12	Q2I6W4, O93662, O62839, P17336, O61235, O16025, Q9PWF7, Q64405, Q27487, Q5RF10, Q9PT92, P04040	6.45493	0.000159924
channel activity	GO:0015267	38	A1A5B4, Q75UR0, Q86FQ0, O93740, P91645, Q80UN1, Q9H427, Q14571, P27732, Q24270, P17659, Q63472, Q93109, P35400, Q25452, Q9I8C7, Q6IFT6, Q9Z0Y8, P51794, Q8C5H1, Q14AT5, P29993, P29994, P29995, Q9Z258, Q16322, P51788, Q99244, Q6Q760, P18506, Q96T55, Q8BFX3, P15385, O17185, P04839, P45963, Q63269, Q9LNW3	2.24537	0.000697856
passive transmembrane transporter activity	GO:0022803	38	A1A5B4, Q75UR0, Q86FQ0, O93740, P91645, Q80UN1, Q9H427, Q14571, P27732, Q24270, P17659, Q63472, Q93109, P35400, Q25452, Q9I8C7, Q6IFT6, Q9Z0Y8, P51794, Q8C5H1, Q14AT5, P29993, P29994, P29995, Q9Z258, Q16322, P51788, Q99244, Q6Q760, P18506, Q96T55, Q8BFX3, P15385, O17185, P04839, P45963, Q63269, Q9LNW3	2.24112	0.000678185
heme binding	GO:0020037	40	Q9VEG6, O93662, P09933, O61235, P17336, Q36421, P50671, Q23490, Q92626, Q27593, P04040, Q9VZZ4, Q6EGH7, Q27487, Q2I6W4, A1KZ92, Q64405, Q8INF0, Q32LH7, Q4PD66, P50668, P30437, Q5RF10, Q96190, Q9PT92, Q9ZZX1, Q36724, P78329, P21147, Q4U2R1, O62839, P04839, P22079, P11247, Q9PWF7, Q42592, Q37370, Q37705, Q9Z0J4, P62514	2.17793	0.000695015
receptor activity	GO:0004872	62	Q5RFQ6, Q14571, Q70AD6, Q9JJ31, Q9R172, Q06726, Q9I8C7, Q91ZX7, O14514, Q6TL19, P25092, Q9JLQ2, P29993, P29994, Q28832, P29995, Q9QYP1, Q8R4U0, P98164, Q9NR16, O88871, Q07553, O35607, Q5U405, P31695, Q04833, Q63269, Q91VN0, P55205, Q923I8, Q2Q426, O93740, Q9UGM3, P35409, Q24JV9, P10719, Q17DK5, O88572, Q13591, Q14161, P35400, P46530, P16065, O95477, Q10656, P56941, Q80T32, P07207, P18506, Q9QXZ7,…	1.79603	0.00094928
ion channel activity	GO:0005216	36	A1A5B4, Q75UR0, O93740, P91645, Q80UN1, Q9H427, Q14571, P27732, Q24270, P17659, Q63472, P35400, Q25452, Q9I8C7, Q6IFT6, Q9Z0Y8, P51794, Q8C5H1, Q14AT5, P29993, P29994, P29995, Q9Z258, Q16322, P51788, Q99244, P18506, Q6Q760, Q96T55, Q8BFX3, P15385, O17185, P04839, P45963, Q63269, Q9LNW3	2.25082	0.000928058
ATPase activity	GO:0016887	121	Q02870, Q26976, Q99LE6, Q08D64, Q63170, Q9D4H7, P0C2M6, Q9P2D7, Q61880, P06686, Q5BBV9, Q1L5Z9, P36601, P46472, Q9NYC9, Q7S8C4, O43520, Q8TDD1, Q9H6R0, Q69Z23, P30665, A6R3L3, Q9LZF6, A7EGG4, Q9JJ79, Q9NU22, Q5RAZ4, O60312, Q5ADL0, Q68FK8, Q63570, P54275, Q9C0G6, Q9P225, B7FSL4, Q4IF76, Q8LPJ4, Q9XES1, A2AJK6, Q5KND8, P09052, B8J198, Q9VMX6, Q9UFH2, O88563, Q66H39, P29551, P41233, P16140, Q5ZLN8,…	1.48041	0.000958273
substrate specific channel activity	GO:0022838	36	A1A5B4, Q75UR0, O93740, P91645, Q80UN1, Q9H427, Q14571, P27732, Q24270, P17659, Q63472, P35400, Q25452, Q9I8C7, Q6IFT6, Q9Z0Y8, P51794, Q8C5H1, Q14AT5, P29993, P29994, P29995, Q9Z258, Q16322, P51788, Q99244, P18506, Q6Q760, Q96T55, Q8BFX3, P15385, O17185, P04839, P45963, Q63269, Q9LNW3	2.17666	0.00167065
oxidoreductase activity, acting on paired donors, with oxidation of a pair of donors resulting in the reduction of molecular oxygen to two molecules of water	GO:0016717	7	O44390, Q9TT94, Q2KIA4, Q86SK9, O00767, P21147, O62849	10.3996	0.00194984
helicase activity	GO:0004386	57	O22899, Q02870, Q03532, O14981, P0C2M6, Q53RK8, Q5BBV9, Q80VY9, Q6C3X6, Q9VNV3, P19109, Q8TDD1, Q9FJR0, Q9H6R0, Q9VUV9, P30665, A6R3L3, Q3MHU3, A7EGG4, P24346, Q9NVP1, Q5RAZ4, Q59LU0, A9X4T1, Q767K6, Q4P328, Q5ADL0, Q5R874, Q68FK8, Q5KFM6, Q9VCU9, Q99NG0, Q4IF76, Q9DE27, Q6P5D3, Q8N3C0, Q5R4I9, A2AJK6, Q9UPY3, Q5KND8, O76512, Q6ZRS2, P09052, Q9NR30, Q9VMX6, Q501J6, O75643, Q5R746, Q5ZLN8, Q6FIL3,…	1.75033	0.00338977
single-stranded DNA binding	GO:0003697	14	O35923, Q92889, P54275, Q9JHB5, Q96AH0, P30665, Q4G056, Q9R050, P97679, Q61880, A5D7P8, P43246, Q5FVP2, P36601	3.86534	0.00324903
calcium channel activity	GO:0005262	13	Q99244, P91645, P27732, Q14571, Q24270, Q25452, P35400, Q9I8C7, Q9Z0Y8, Q63269, P29993, P29994, P29995	4.09681	0.0035263
tetrapyrrole binding	GO:0046906	43	Q9VEG6, O93662, P09933, O61235, P17336, Q36421, P50671, Q23490, Q92626, Q40301, Q27593, P04040, Q9VZZ4, Q6EGH7, Q27487, Q2I6W4, A1KZ92, Q64405, Q32LH7, Q8INF0, Q4PD66, P50668, P30437, Q5RF10, Q96190, Q9PT92, Q9ZZX1, Q36724, P78329, Q99707, P21147, Q4U2R1, O62839, P04839, P22079, P11247, Q9PWF7, Q42592, Q37370, Q37705, Q9Z0J4, P62514, Q5RFN2	1.87106	0.00663321
nucleoside-triphosphatase activity	GO:0017111	192	Q02870, Q90828, Q26976, Q99LE6, Q08D64, Q63170, Q6F2Y7, Q9D4H7, P0C2M6, O14981, Q22908, Q9P2D7, Q61880, Q5BBV9, Q63356, P06686, P72991, Q1L5Z9, A7RR04, P36601, Q58E76, P46472, Q9NYC9, Q7S8C4, O43520, Q8TDD1, Q1XDF9, Q9H6R0, Q69Z23, Q1XDF4, A5PKR8, P30665, A6R3L3, P23257, P54774, Q9LZF6, A7EGG4, Q9JJ79, Q9NU22, P21575, Q9ZRB7, Q5RAZ4, O60312, Q9P2E2, O44388, Q5XGS8, Q4P328, Q5ADL0, Q68FK8, Q63570,…	1.29071	0.00707103
cyclase activity	GO:0009975	10	P16065, P51839, P25092, Q8INF0, Q6TL19, P55205, O02740, Q07553, P55203, P51842	4.95219	0.00688277
phosphorus-oxygen lyase activity	GO:0016849	10	P16065, P51839, P25092, Q8INF0, Q6TL19, P55205, O02740, Q07553, P55203, P51842	4.79982	0.00847092
hydrolase activity, acting on acid anhydrides, in phosphorus-containing anhydrides	GO:0016818	196	Q90828, Q02870, Q26976, Q99LE6, Q08D64, Q63170, Q6F2Y7, Q9D4H7, O14981, P0C2M6, Q9P2D7, Q22908, Q61880, Q63356, P06686, Q5BBV9, P72991, Q1L5Z9, A7RR04, Q58E76, P36601, P46472, Q9NYC9, Q7S8C4, O43520, Q8TDD1, Q1XDF9, Q9H6R0, Q9D892, Q69Z23, Q1XDF4, P30665, A5PKR8, A6R3L3, P23257, P54774, Q9LZF6, A7EGG4, Q9JJ79, Q9NU22, P21575, Q9ZRB7, Q5RAZ4, O60312, Q9P2E2, O44388, Q5XGS8, Q4P328, Q5ADL0, Q68FK8,…	1.27395	0.0107371
protein disulfide isomerase activity	GO:0003756	9	P13667, O22263, P38657, P38659, Q17967, P54399, Q29RV1, P34329, P09103	5.1998	0.0109615
intramolecular oxidoreductase activity, transposing S-S bonds	GO:0016864	9	P13667, O22263, P38657, P38659, Q17967, P54399, Q29RV1, P34329, P09103	5.1998	0.0109615
intramolecular oxidoreductase activity, interconverting keto- and enol-groups	GO:0016862	9	P13667, O22263, P38657, P38659, Q17967, P54399, Q29RV1, P34329, P09103	5.1998	0.0109615
pyrophosphatase activity	GO:0016462	195	Q90828, Q02870, Q26976, Q99LE6, Q08D64, Q63170, Q6F2Y7, Q9D4H7, O14981, P0C2M6, Q9P2D7, Q22908, Q61880, Q63356, P06686, Q5BBV9, P72991, Q1L5Z9, A7RR04, Q58E76, P36601, P46472, Q9NYC9, Q7S8C4, O43520, Q8TDD1, Q1XDF9, Q9H6R0, Q9D892, Q69Z23, Q1XDF4, P30665, A5PKR8, A6R3L3, P23257, P54774, Q9LZF6, A7EGG4, Q9JJ79, Q9NU22, P21575, Q9ZRB7, Q5RAZ4, O60312, Q9P2E2, O44388, Q5XGS8, Q4P328, Q5ADL0, Q68FK8,…	1.27196	0.010811
hydrolase activity, acting on acid anhydrides	GO:0016817	196	Q90828, Q02870, Q26976, Q99LE6, Q08D64, Q63170, Q6F2Y7, Q9D4H7, O14981, P0C2M6, Q9P2D7, Q22908, Q61880, Q63356, P06686, Q5BBV9, P72991, Q1L5Z9, A7RR04, Q58E76, P36601, P46472, Q9NYC9, Q7S8C4, O43520, Q8TDD1, Q1XDF9, Q9H6R0, Q9D892, Q69Z23, Q1XDF4, P30665, A5PKR8, A6R3L3, P23257, P54774, Q9LZF6, A7EGG4, Q9JJ79, Q9NU22, P21575, Q9ZRB7, Q5RAZ4, O60312, Q9P2E2, O44388, Q5XGS8, Q4P328, Q5ADL0, Q68FK8,…	1.27104	0.0107848
gated channel activity	GO:0022836	28	P91645, Q9H427, Q80UN1, Q14571, P27732, P17659, Q24270, Q63472, P35400, Q25452, Q9I8C7, Q9Z0Y8, P51794, P29993, P29994, P29995, Q9Z258, Q16322, P51788, Q99244, P18506, Q6Q760, Q96T55, Q8BFX3, P15385, P04839, P45963, Q63269	2.12031	0.0134644
mispaired DNA binding	GO:0032134	5	P54275, P54276, P97679, P43247, P43246	12.9995	0.0134277
inositol 1,4,5-trisphosphate-sensitive calcium-release channel activity	GO:0005220	5	Q14571, Q63269, P29993, P29994, P29995	12.9995	0.0134277
guanine/thymine mispair binding	GO:0032137	5	P54275, P54276, P97679, P43247, P43246	12.9995	0.0134277
intracellular ligand-gated ion channel activity	GO:0005217	6	Q14571, Q63269, P29993, P29994, P29995, Q16322	8.50877	0.0172576
inositol-1,4,5-trisphosphate receptor activity	GO:0008095	5	Q14571, Q63269, P29993, P29994, P29995	11.9995	0.0178441
cation channel activity	GO:0005261	25	P91645, Q9H427, Q80UN1, P27732, Q14571, P17659, Q24270, Q63472, P35400, Q25452, Q9I8C7, Q9Z0Y8, P29993, P29994, Q9Z258, P29995, Q16322, Q99244, Q6Q760, Q96T55, Q8BFX3, P15385, O17185, Q63269, Q9LNW3	2.16658	0.019158
structure-specific DNA binding	GO:0043566	20	O35923, Q92889, P78549, Q9JHB5, P54275, P54276, Q96AH0, P30665, Q4G056, Q9R050, P97679, Q61880, A5D7P8, Q07008, Q99MT2, O15457, P43247, P43246, Q5FVP2, P36601	2.35463	0.0281283
receptor binding	GO:0005102	31	Q16787, Q9JLC8, Q9JHB5, P10719, P26817, Q92626, Q29042, Q29041, P18168, Q14669, Q63772, Q9BEA0, O54928, Q04906, P07996, Q66II3, Q80YX1, O00548, Q80Z71, Q15485, Q8TDD1, Q9Y6D5, Q9D1H9, Q5I2E5, P24043, P51569, P24014, O15164, P57756, Q8WWQ0, P55083	1.88899	0.0345562
sodium ion binding	GO:0031402	20	P31636, Q6Q760, P53790, P26430, Q5FY69, P48764, P11170, Q28728, Q28610, P28570, P48768, Q8UWF0, Q5REV9, P70549, A8WHP3, P55011, P06686, P26429, Q4U116, Q01728	2.26078	0.0426273
lysozyme activity	GO:0003796	4	P00708, P11941, Q7SID7, Q17005	15.5994	0.0425266
molecular transducer activity	GO:0060089	81	Q5RFQ6, Q14571, Q70AD6, Q9JJ31, P26817, Q9R172, Q92626, Q06726, Q9I8C7, Q8VZS9, Q91ZX7, Q8LPL5, O14514, Q6TL19, P25092, Q9JLQ2, Q5R8X7, Q8L3Z8, P29993, P29994, Q28832, P29995, Q9QYP1, Q8K394, Q8R4U0, P98164, P51028, Q9NR16, O88871, Q07553, O35607, Q5U405, P33945, P31695, Q04833, Q63269, Q91VN0, P0C8E4, Q2Q426, Q923I8, P55205, O93740, Q9UGM3, Q9QZQ0, P35409, Q24JV9, P10719, Q17DK5, O88572, Q63472,…	1.411	0.0485944
signal transducer activity	GO:0004871	81	Q5RFQ6, Q14571, Q70AD6, Q9JJ31, P26817, Q9R172, Q92626, Q06726, Q9I8C7, Q8VZS9, Q91ZX7, Q8LPL5, O14514, Q6TL19, P25092, Q9JLQ2, Q5R8X7, Q8L3Z8, P29993, P29994, Q28832, P29995, Q9QYP1, Q8K394, Q8R4U0, P98164, P51028, Q9NR16, O88871, Q07553, O35607, Q5U405, P33945, P31695, Q04833, Q63269, Q91VN0, P0C8E4, Q2Q426, Q923I8, P55205, O93740, Q9UGM3, Q9QZQ0, P35409, Q24JV9, P10719, Q17DK5, O88572, Q63472,…	1.411	0.0485944
