# Supplementary material for: Transcriptomic Changes in Coral Holobionts Provide Insights into Physiological Challenges of Future Climate and Ocean Change
Source: PLoS One. 2015 Oct 28;10(10):e0139223. doi: 10.1371/journal.pone.0139223 (PMC4624983; doi:10.1371/journal.pone.0139223)
Supplement: S2 File — Gene enrichment analysis (P<0.05) of biological processes and molecular functions enriched under all 3 treatments (Pre Industrial, Representative Concentration pathway RCP4.5 and RCP8.5) as compared to Present Day conditions. Enrichment analysis was performed on 210 genes found in core from S1 Fig. (XLSX) [file pone.0139223.s005.xlsx]

## Sheet: Sheet1
S2 File
Biological processes and Molecular functions enriched under all 3 treatments (Pre Industrial, Representative Concentration pathway RCP4.5 and RCP8.5) as compared to Present Day conditions. Enrichment analysis was performed on 210 genes found in core from Fig S1.
Biological processes
Annotation term	GO ID	Number of genes	Genes	Fold enrichement	Benjamini corrected P-value
microtubule-based movement	GO:0007018	29	P37276, Q8BW94, Q9C0G6, Q9P225, Q3V0Q1, Q63170, P0C6F1, P23098, Q923J6, P08537, Q8WXX0, Q27802, Q9NYC9, Q28IX8, Q91240, Q8WQ47, Q9D6F9, Q91XQ0, Q8VHE6, P18700, P38650, Q8IVF4, Q9JJ79, Q8TD57, Q9ZRB7, Q8TE73, O44388, Q96DT5	15.9049	7.01523e-22
microtubule-based process	GO:0007017	29	P37276, Q8BW94, Q9C0G6, Q9P225, Q3V0Q1, Q63170, P0C6F1, P23098, Q923J6, P08537, Q8WXX0, Q27802, Q9NYC9, Q28IX8, Q91240, Q8WQ47, Q9D6F9, Q91XQ0, Q8VHE6, P18700, P38650, Q8IVF4, Q9JJ79, Q8TD57, Q9ZRB7, Q8TE73, O44388, Q96DT5	8.98619	1.38983e-15
cytolysis	GO:0019835	6	Q86FQ0, P00708, P11941, Q7SID7, P58912, Q17005	42.4884	0.000130179
limb morphogenesis	GO:0035108	8	P07207, Q9JJ79, A2AJK6, Q9QYP1, Q9QW30, Q61555, P18168, P35556	15.048	0.000383225
appendage morphogenesis	GO:0035107	9	P07207, Q9JJ79, A2AJK6, Q9QYP1, Q9QW30, Q61555, P18168, P35556, P16912	11.4048	0.000374713
limb development	GO:0060173	8	P07207, Q9JJ79, A2AJK6, Q9QYP1, Q9QW30, Q61555, P18168, P35556	14.4823	0.000330532
appendage development	GO:0048736	9	P07207, Q9JJ79, A2AJK6, Q9QYP1, Q9QW30, Q61555, P18168, P35556, P16912	10.889	0.000378252
ciliary or flagellar motility	GO:0001539	6	Q9P225, Q8TD57, Q8VHE6, Q8WXX0, Q8TE73, Q96DT5	27.7809	0.000429339
transposition, DNA-mediated	GO:0006313	5	P59696	29.3619	0.00382487
bioluminescence	GO:0008218	4	Q95P04, Q9U6Y4, Q9U6Y5, P83690	60.192	0.00508083
embryonic limb morphogenesis	GO:0030326	6	Q9JJ79, A2AJK6, Q9QYP1, Q9QW30, Q61555, P35556	16.0512	0.00464344
embryonic appendage morphogenesis	GO:0035113	6	Q9JJ79, A2AJK6, Q9QYP1, Q9QW30, Q61555, P35556	15.8748	0.00448937
transposition	GO:0032196	5	P59696	24.0768	0.00584431
protein polymerization	GO:0051258	8	Q28IX8, Q8WQ47, Q91240, Q9D6F9, P08537, Q9ZRB7, P18700, O44388	8.0256	0.00654005
cellular component organization	GO:0016043	41	Q86FQ0, P37276, Q5RHH4, O08550, Q91ZX7, Q66L32, O14514, P23098, Q8L3Z8, Q7TMY8, P38129, A2AJK6, P08537, Q66H80, Q9QYP1, A7RR04, O42130, Q9NYC9, Q28IX8, Q27802, P07207, Q80U96, Q00955, Q91240, Q8WQ47, Q9D6F9, O75643, P35559, Q8BRH4, P18700, Q28DR4, Q6KCD5, Q80UV9, Q00526, Q28DT7, Q04833, Q9JJ79, Q9ZRB7, P55201, P82279, O44388	1.87244	0.00779351
response to other organism	GO:0051707	8	P07207, Q42384, P00708, P11941, Q80U96, Q7SID7, O88563, Q17005	6.87908	0.0148043
Notch signaling pathway	GO:0007219	6	P07207, Q9R172, Q9QW30, P21783, P18168, P31695	11.3749	0.0152929
defense response to bacterium	GO:0042742	5	Q42384, P00708, P11941, Q7SID7, Q17005	15.6343	0.0225565
cell motility	GO:0048870	9	P07207, Q8CG09, Q04833, Q9P225, Q8TD57, Q8VHE6, Q8WXX0, Q8TE73, Q96DT5	5.016	0.0325743
localization of cell	GO:0051674	9	P07207, Q8CG09, Q04833, Q9P225, Q8TD57, Q8VHE6, Q8WXX0, Q8TE73, Q96DT5	4.99288	0.031841
cell wall macromolecule catabolic process	GO:0016998	4	P00708, P11941, Q7SID7, Q17005	26.029	0.0310922
cellular protein complex assembly	GO:0043623	10	Q28IX8, Q80U96, Q8WQ47, Q91240, Q9D6F9, P08537, Q9QYP1, Q9ZRB7, P18700, O44388	4.36965	0.0309976
response to bacterium	GO:0009617	6	Q42384, P00708, P11941, Q7SID7, O88563, Q17005	8.80858	0.0361835
cellular component assembly	GO:0022607	19	P07207, Q86FQ0, Q28IX8, Q80U96, Q5RHH4, Q8WQ47, Q91240, Q9D6F9, O75643, P35559, P18700, Q28DR4, Q80UV9, Q9JJ79, P38129, P08537, Q9QYP1, Q9ZRB7, O44388	2.47008	0.0382775
cell motion	GO:0006928	10	Q9NYC9, P07207, Q8CG09, Q04833, Q9P225, Q8TD57, Q8VHE6, Q8WXX0, Q8TE73, Q96DT5	4.16553	0.038191
protein complex biogenesis	GO:0070271	13	Q28IX8, Q80U96, Q91240, Q8WQ47, Q9D6F9, P35559, P18700, Q80UV9, P38129, P08537, Q9QYP1, Q9ZRB7, O44388	3.20039	0.041315
protein complex assembly	GO:0006461	13	Q28IX8, Q80U96, Q91240, Q8WQ47, Q9D6F9, P35559, P18700, Q80UV9, P38129, P08537, Q9QYP1, Q9ZRB7, O44388	3.20039	0.041315
multi-organism process	GO:0051704	11	Q86FQ0, P07207, Q42384, Q13435, P00708, P11941, Q80U96, Q7SID7, O88563, P58912, Q17005	3.66313	0.0445412
Molecular functions
microtubule motor activity	GO:0003777	21	Q27802, Q9NYC9, P37276, Q8BW94, Q9C0G6, Q9P225, Q91XQ0, Q3V0Q1, Q8VHE6, Q63170, P0C6F1, P38650, P23098, Q8IVF4, Q9JJ79, Q923J6, Q8TD57, Q8WXX0, Q8TE73, Q96DT5	22.1623	2.5807e-18
motor activity	GO:0003774	21	Q27802, Q9NYC9, P37276, Q8BW94, Q9C0G6, Q9P225, Q91XQ0, Q3V0Q1, Q8VHE6, Q63170, P0C6F1, P38650, P23098, Q8IVF4, Q9JJ79, Q923J6, Q8TD57, Q8WXX0, Q8TE73, Q96DT5	11.3115	6.80012e-13
ATPase activity	GO:0016887	37	Q5R874, P37276, Q8BW94, Q9C0G6, Q9P225, Q3V0Q1, Q63170, P0C6F1, P23098, Q923J6, Q53RK8, A2AJK6, P06686, A4S6Y4, Q8WXX0, Q9ESR9, Q80VY9, Q9NYC9, Q27802, O88563, O75643, Q91XQ0, P35559, Q8VHE6, Q9VUV9, P38650, Q9LZF6, Q8IVF4, Q8CG09, Q9JJ79, Q8TD57, Q5H9U9, Q8TE73, Q96DT5, Q767K6	3.54252	5.2038e-09
nucleoside-triphosphatase activity	GO:0017111	49	Q5R874, P37276, Q8BW94, Q9C0G6, Q9P225, Q3V0Q1, Q63170, P0C6F1, P23098, Q5XHZ9, Q923J6, Q53RK8, A2AJK6, P06686, P08537, A4S6Y4, Q8WXX0, A7RR04, Q9ESR9, Q80VY9, Q27802, Q9NYC9, Q28IX8, Q8WQ47, Q91240, O88563, Q9D6F9, O75643, Q91XQ0, P35559, Q8VHE6, Q1XDF4, Q9VUV9, P18700, Q3MHU3, P38650, Q9LZF6, Q8CG09, Q8IVF4, Q9JJ79, Q8TD57, Q5H9U9, Q9ZRB7, Q8TE73, Q96DT5, O44388, Q767K6	2.56817	6.52958e-08
pyrophosphatase activity	GO:0016462	49	Q5R874, P37276, Q8BW94, Q9C0G6, Q9P225, Q3V0Q1, Q63170, P0C6F1, P23098, Q5XHZ9, Q923J6, Q53RK8, A2AJK6, P06686, P08537, A4S6Y4, Q8WXX0, A7RR04, Q9ESR9, Q80VY9, Q27802, Q9NYC9, Q28IX8, Q8WQ47, Q91240, O88563, Q9D6F9, O75643, Q91XQ0, P35559, Q8VHE6, Q1XDF4, Q9VUV9, P18700, Q3MHU3, P38650, Q9LZF6, Q8CG09, Q8IVF4, Q9JJ79, Q8TD57, Q5H9U9, Q9ZRB7, Q8TE73, Q96DT5, O44388, Q767K6	2.50293	1.22933e-07
hydrolase activity, acting on acid anhydrides, in phosphorus-containing anhydrides	GO:0016818	49	Q5R874, P37276, Q8BW94, Q9C0G6, Q9P225, Q3V0Q1, Q63170, P0C6F1, P23098, Q5XHZ9, Q923J6, Q53RK8, A2AJK6, P06686, P08537, A4S6Y4, Q8WXX0, A7RR04, Q9ESR9, Q80VY9, Q27802, Q9NYC9, Q28IX8, Q8WQ47, Q91240, O88563, Q9D6F9, O75643, Q91XQ0, P35559, Q8VHE6, Q1XDF4, Q9VUV9, P18700, Q3MHU3, P38650, Q9LZF6, Q8CG09, Q8IVF4, Q9JJ79, Q8TD57, Q5H9U9, Q9ZRB7, Q8TE73, Q96DT5, O44388, Q767K6	2.4991	1.07761e-07
hydrolase activity, acting on acid anhydrides	GO:0016817	49	Q5R874, P37276, Q8BW94, Q9C0G6, Q9P225, Q3V0Q1, Q63170, P0C6F1, P23098, Q5XHZ9, Q923J6, Q53RK8, A2AJK6, P06686, P08537, A4S6Y4, Q8WXX0, A7RR04, Q9ESR9, Q80VY9, Q27802, Q9NYC9, Q28IX8, Q8WQ47, Q91240, O88563, Q9D6F9, O75643, Q91XQ0, P35559, Q8VHE6, Q1XDF4, Q9VUV9, P18700, Q3MHU3, P38650, Q9LZF6, Q8CG09, Q8IVF4, Q9JJ79, Q8TD57, Q5H9U9, Q9ZRB7, Q8TE73, Q96DT5, O44388, Q767K6	2.4931	9.99859e-08
transposase activity	GO:0004803	5	P59696	166.594	4.82537e-07
calcium ion binding	GO:0005509	25	Q32TF8, Q9R172, P18168, P50429, Q91ZX7, P13667, Q4LDE5, P49013, Q9QYP1, P10079, Q01728, P07207, P21783, P35556, Q9D1H9, P31695, P00708, P70549, O16025, Q04833, Q9QW30, Q61555, Q75N90, P00747, P82279	3.35489	1.56397e-05
hydrolase activity	GO:0016787	70	Q80YA3, Q63170, P0C6F1, P23098, Q923J6, Q53RK8, P06686, A4S6Y4, A7RR04, Q9ESR9, Q80VY9, Q27802, Q28IX8, Q9NYC9, P12785, Q91240, Q9D6F9, Q1XDF4, Q9VUV9, Q3MHU3, P38650, P11941, O70196, P00708, Q9LZF6, Q7SID7, Q70CQ4, Q9JJ79, Q8BJ48, Q8TD57, Q3SFS6, Q2W3W0, Q4KM79, Q9ZRB7, P00747, O44388, Q767K6, Q5R874, P37276, Q8BW94, Q9C0G6, Q9P225, Q3V0Q1, P50429, P25851, Q0P4M4, Q5XHZ9, A2AJK6, P08537, Q8WXX0,…	1.70902	3.59452e-05
lysozyme activity	GO:0003796	4	P00708, P11941, Q7SID7, Q17005	116.616	0.00013337
ATP binding	GO:0005524	59	Q3UTQ8, P70079, Q63170, P0C6F1, P23098, Q923J6, Q5R8X7, Q53RK8, P06686, A4S6Y4, P11029, Q9ESR9, Q80VY9, Q6FRR0, Q9NYC9, Q27802, Q00955, Q07553, Q1XDF4, Q9VUV9, Q3MHU3, Q2TCH3, P38650, Q9LZF6, Q8NI60, Q00526, Q9JJ79, Q8TD57, Q767K6, Q5U4C9, Q5R874, P37276, Q8BW94, Q9C0G6, Q9P225, P07335, Q3V0Q1, O16140, Q5XHZ9, A2AJK6, Q8K224, Q8WXX0, Q59754, O42130, P16912, O88563, O75643, Q91XQ0, P35559, Q8VHE6,…	1.51985	0.0123761
adenyl ribonucleotide binding	GO:0032559	59	Q3UTQ8, P70079, Q63170, P0C6F1, P23098, Q923J6, Q5R8X7, Q53RK8, P06686, A4S6Y4, P11029, Q9ESR9, Q80VY9, Q6FRR0, Q9NYC9, Q27802, Q00955, Q07553, Q1XDF4, Q9VUV9, Q3MHU3, Q2TCH3, P38650, Q9LZF6, Q8NI60, Q00526, Q9JJ79, Q8TD57, Q767K6, Q5U4C9, Q5R874, P37276, Q8BW94, Q9C0G6, Q9P225, P07335, Q3V0Q1, O16140, Q5XHZ9, A2AJK6, Q8K224, Q8WXX0, Q59754, O42130, P16912, O88563, O75643, Q91XQ0, P35559, Q8VHE6,…	1.512	0.0131142
purine ribonucleotide binding	GO:0032555	68	Q3UTQ8, P70079, Q63170, P0C6F1, P23098, Q923J6, Q5R8X7, Q53RK8, P06686, A4S6Y4, P11029, A7RR04, Q9ESR9, Q80VY9, Q6FRR0, Q27802, Q28IX8, Q9NYC9, Q00955, Q91240, Q9D6F9, Q07553, Q1XDF4, Q9VUV9, Q3MHU3, Q2TCH3, P38650, Q9LZF6, Q8NI60, Q00526, Q9JJ79, Q8TD57, Q9ZRB7, O44388, Q767K6, Q5U4C9, Q5R874, P37276, Q8BW94, Q9C0G6, Q9P225, P07335, Q3V0Q1, O16140, Q5XHZ9, A2AJK6, Q8K224, P08537, Q8WXX0, Q59754,…	1.4439	0.0122869
ribonucleotide binding	GO:0032553	68	Q3UTQ8, P70079, Q63170, P0C6F1, P23098, Q923J6, Q5R8X7, Q53RK8, P06686, A4S6Y4, P11029, A7RR04, Q9ESR9, Q80VY9, Q6FRR0, Q27802, Q28IX8, Q9NYC9, Q00955, Q91240, Q9D6F9, Q07553, Q1XDF4, Q9VUV9, Q3MHU3, Q2TCH3, P38650, Q9LZF6, Q8NI60, Q00526, Q9JJ79, Q8TD57, Q9ZRB7, O44388, Q767K6, Q5U4C9, Q5R874, P37276, Q8BW94, Q9C0G6, Q9P225, P07335, Q3V0Q1, O16140, Q5XHZ9, A2AJK6, Q8K224, P08537, Q8WXX0, Q59754,…	1.4439	0.0122869
nucleoside binding	GO:0001882	60	Q3UTQ8, P70079, Q63170, P0C6F1, Q9DE46, P23098, Q923J6, Q5R8X7, Q53RK8, P06686, A4S6Y4, P11029, Q9ESR9, Q80VY9, Q6FRR0, Q9NYC9, Q27802, Q00955, Q07553, Q1XDF4, Q9VUV9, Q3MHU3, Q2TCH3, P38650, Q9LZF6, Q8NI60, Q00526, Q9JJ79, Q8TD57, Q767K6, Q5U4C9, Q5R874, P37276, Q8BW94, Q9C0G6, Q9P225, P07335, Q3V0Q1, O16140, Q5XHZ9, A2AJK6, Q8K224, Q8WXX0, Q59754, O42130, P16912, O88563, O75643, Q91XQ0, P35559,…	1.44745	0.03055
purine nucleotide binding	GO:0017076	68	Q3UTQ8, P70079, Q63170, P0C6F1, P23098, Q923J6, Q5R8X7, Q53RK8, P06686, A4S6Y4, P11029, A7RR04, Q9ESR9, Q80VY9, Q6FRR0, Q27802, Q28IX8, Q9NYC9, Q00955, Q91240, Q9D6F9, Q07553, Q1XDF4, Q9VUV9, Q3MHU3, Q2TCH3, P38650, Q9LZF6, Q8NI60, Q00526, Q9JJ79, Q8TD57, Q9ZRB7, O44388, Q767K6, Q5U4C9, Q5R874, P37276, Q8BW94, Q9C0G6, Q9P225, P07335, Q3V0Q1, O16140, Q5XHZ9, A2AJK6, Q8K224, P08537, Q8WXX0, Q59754,…	1.38817	0.033123
adenyl nucleotide binding	GO:0030554	59	Q3UTQ8, P70079, Q63170, P0C6F1, P23098, Q923J6, Q5R8X7, Q53RK8, P06686, A4S6Y4, P11029, Q9ESR9, Q80VY9, Q6FRR0, Q9NYC9, Q27802, Q00955, Q07553, Q1XDF4, Q9VUV9, Q3MHU3, Q2TCH3, P38650, Q9LZF6, Q8NI60, Q00526, Q9JJ79, Q8TD57, Q767K6, Q5U4C9, Q5R874, P37276, Q8BW94, Q9C0G6, Q9P225, P07335, Q3V0Q1, O16140, Q5XHZ9, A2AJK6, Q8K224, Q8WXX0, Q59754, O42130, P16912, O88563, O75643, Q91XQ0, P35559, Q8VHE6,…	1.44227	0.0333692
purine nucleoside binding	GO:0001883	59	Q3UTQ8, P70079, Q63170, P0C6F1, P23098, Q923J6, Q5R8X7, Q53RK8, P06686, A4S6Y4, P11029, Q9ESR9, Q80VY9, Q6FRR0, Q9NYC9, Q27802, Q00955, Q07553, Q1XDF4, Q9VUV9, Q3MHU3, Q2TCH3, P38650, Q9LZF6, Q8NI60, Q00526, Q9JJ79, Q8TD57, Q767K6, Q5U4C9, Q5R874, P37276, Q8BW94, Q9C0G6, Q9P225, P07335, Q3V0Q1, O16140, Q5XHZ9, A2AJK6, Q8K224, Q8WXX0, Q59754, O42130, P16912, O88563, O75643, Q91XQ0, P35559, Q8VHE6,…	1.43565	0.035263
